# Supplementary material for: Systematic review of the uncertainty of coral reef futures under climate change
Source: Nat Commun. 2024 Mar 12;15:2224. doi: 10.1038/s41467-024-46255-2 (PMC10933488; doi:10.1038/s41467-024-46255-2)
Supplement: Supplementary file 4 — Supplementary Data 1 [file 41467_2024_46255_MOESM4_ESM.xlsx]

## Sheet: Sheet1
Author(s)	Year	Ref	Approach type	Focal projection unit(s)	Spatial scale	Geographic focus	Major stressor(s) examined
Khalil et al.	2023	2	Other	Coral bleaching frequency and occurrences	Regional	Coral Triangle & South China Sea	Warming
Abe et al.	2022	3	Other	Priority index and larval connectivity measures	Regional	Southern Japan	Warming, pollution
Sully et al.	2022	4	Species distribution model	% change in coral cover	Global	Global	Warming, pollution, hurricane/cyclones
DeFilippo et al.	2022	5	Eco-evolutionary model	% change in coral cover	Global	Global	Warming, intervention
Holstein et al.	2022	6	Population dynamic model	Meta-population persistence	Regional	The Caribbean	Warming
Raharinirina et al.	2022	7	Eco-evolutionary model	% change in coral abundance, bleaching, abundance, coral trait	Regional	Great Barrier Reef, Australia, Caribbean, South East Asia	Warming
Chollett et al.	2022	8	Eco-evolutionary model	Chronic stress metric	Regional	The Carribbean & Florida	Warming, hurricanes/cyclones
Setter et al.	2022	9	Excess heat threshold model	Fraction of reef cells unhabitable (%)	Global	Global	Warming, ocean acidification, hurricane/cyclones, pollution
McWhorter et al.	2022	10	Excess heat threshold model	Reefs cells identified as refugia	Regional	Great Barrier Reef, Australia	Warming
Kalmus et al.	2022	11	Excess heat threshold model	Fraction of reef cells at risk of severe bleaching (%)	Global	Global	Warming
McWhorter et al.	2022	12	Excess heat threshold model	Number of bleaching events per decade	Regional	Great Barrier Reef, Australia	Warming
Klein et al.	2022	13	Meta-analysis	Numerous	Global	Global	Warming, ocean acidification
Adam et al.	2021	14	Species distribution model	Suitable habitat (km2) and species richness	Regional	Western Australia	Warming
Cant et al.	2021	15	Population dynamic model	Total coral cover (m2), comparison of coverage (algae, coral, etc)	Regional	Solitary Islands Marine Park, NSW, Australia	Warming
Principe et al.	2021	16	Species distribution model	Changes in habitat suitability per region (mapped)	Regional	Atlantic	Warming, ocean acidification, pollution
Strona et al.	2021	17	Species distribution model	Fraction of reef cells at risk of severe bleaching (%), species richness, phylogenetic diversity, functional entities	Global	Global	Warming, ocean acidification
Bleuel et al.	2021	18	Species distribution model	Probability of changes in coral cover, bleaching, and coral occurrence	Regional	Southwestern Atlantic	Warming, ocean acidification, dissolved O2
Cornwall et al.	2021	19	Meta-analysis	Coral reef net carbonate production	Global	Global	Warming, ocean acidification
McManus et al.	2021	20	Eco-evolutionary model	% coral cover (fast and slow growing)	Regional	The Caribbean, Southwest Pacific, Coral Triangle	Warming
McClanahan et al.	2021	21	Excess heat threshold model & Population dynamic model	Total coral cover (%)	Regional	Western and Central Indian Ocean Provinces	Warming, fishing pressure, dissolved O2, ocean acidifcation
Zuo et al.	2021	22	Other	Timing of onset of annual severe bleaching (years) and reef accretion rates	Regional	South China Sea	Warming, sea level rise
McManus et al.	2020	23	Population dynamic model	Total coral cover (%) and algae cover (%)	Regional	Coral Triangle	Warming
Rodriguez et al.	2020	24	Species distribution model	Probability of habitat suitability per reef cell	Regional	Indian and Pacific Ocean regions	Warming, ocean acidification, pollution
Cacciapaglia et al.	2020	25	Species distribution model	% reefs that will keep up with sea-level rise and carbonate reef production	Regional	Indo-Pacific	Warming, ocean acidification, hurricanes/cyclones, pollution, fishing pressure
Matz et al.	2020	26	Eco-evolutionary model	% coral cover	Regional	Central Indo-West Pacific	Warming
Kubicek et al.	2019	27	Population dynamic model	Relative coral cover of massive versus branching corals (%)	Simulation	Indian Ocean	Warming
Rodriguez et al.	2019	28	Species distribution model	% change in habitat suitability, species richness, phylogenetic structure and trait-diversity changes	Global	Global	Warming, ocean acidification, pollution
Jones et al.	2019	29	Species distribution model	% habitat suitability	Global	Global	Warming
Yan et al.	2019	30	Other	Coral linear extension rate (%)	Regional	South China Sea	Warming
van Woesik et al.	2018	31	Population dynamic model	Total coral cover (%)	Regional	Southern Japan & Western Australia	Warming
Wolff et al.	2018	32	Population dynamic model	Total coral cover (%)	Regional	Great Barrier Reef, Australia	Warming, hurricanes/cyclones, invasive species
Cacciapaglia et al.	2018	33	Species distribution model	% change in habitat suitability, habitat area in (km2)	Regional	Indian and Pacific Ocean regions	Warming
Kornder et al.	2018	34	Meta-analysis	Calcification	Global	Global	Warming, ocean acidification
Langlais et al.	2017	35	Excess heat threshold model	Return period between severe bleaching events (years)	Regional	Tropical Pacific	Warming
Kendall et al.	2016	36	Population dynamic model	% change in larval influx and % change larval export per reef cell	Regional	Micronesia	Warming
Yara et al.	2016	37	Species distribution model	% change in habitat suitability, habitat area in (km2)	Regional	Japan	Warming, ocean acidification
van Hooidonk et al.	2016	38	Excess heat threshold model	Fraction of reef cells at risk of severe bleaching (%)	Global	Global	Warming
Schleussner et al.	2016	39	Excess heat threshold model	Fraction of reef cells at risk of long-term degradation (%)	Global	Global	Warming, ocean acidification
Ainsworth et al.	2016	40	Eco-evolutionary model	% coral cover	Regional	Great Barrier Reef, Australia	Warming
Cooper et al.	2015	41	Population dynamic model	Probability of low coral cover	Regional	Great Barrier Reef, Australia	Warming, local threat level index
Bozec et al.	2015	42	Population dynamic model	Total coral cover (%)	Regional	The Caribbean	Warming
Bozec et al.	2015	43	Population dynamic model	Total coral cover (%) and rugosity	Regional	The Caribbean	Warming, hurricanes/cyclones, fishing pressure
van Hooidonk et al.	2015	44	Excess heat threshold model	Timing of onset of annual severe bleaching (years)	Regional	The Caribbean, Gulf of Mexico, Florida	Warming
Kwiatkowskiet al.	2015	45	Excess heat threshold model	Fraction of reef cells at risk of severe bleaching (%) (annual)	Global	Global	Warming, intervention
Maynard et al.	2015	46	Excess heat threshold model	Percent reef cells at risk, pathogen abundance, pathogen virulence, anthropogenic stress	Global	Global	Warming, pathogen, pollution
Descombes et al.	2015	47	Species distribution model	% habitat suitability and % change in habitat suitability	Global	Global	Warming
Freeman	2015	48	Species distribution model	% habitat suitability and locations for suitable habitats	Regional	Remote Pacific Reefs	Warming, ocean acidification, hurricane/cyclones, pollution, dissolved O2
Cacciapaglia & van Woesik	2015	49	Species distribution model	% change in habitat suitability, habitat area in (km2)	Global	Global	Warming
Mumby et al.	2014	50	Population dynamic model	Total coral cover (%)	Regional	Belize, The Caribbean	Warming, hurricanes/cyclones
Yara et al.	2014	51	Excess heat threshold model	Probability of severe bleaching at different locations (%) and frequency of events	Global	Regional	Warming
Logan et al.	2014	52	Eco-evolutionary model	Fraction of reef cells at risk of severe bleaching (%)	Global	Global	Warming
van Hooidonk et al.	2014	53	Excess heat threshold model	Fraction of reef cells at risk of severe bleaching (%) and change in calcification rates (%) per reef cell	Global	Global	Warming, ocean acidification
Ortiz et al.	2014	54	Eco-evolutionary model	% coral cover	Regional	The Caribbean	Warming
Lane et al.	2013	55	Population dynamic model	Total coral cover (%)	Regional	Hawaii, Peurto Rico, South Florida	Warming, ocean acidification
Kennedy et al.	2013	56	Population dynamic & Other	Coral reef net carbonate production	Regional	The Caribbean	Warming, ocean acidification, hurricanes/cyclones, pollution, fishing pressure
van Hooidonk et al.	2013	57	Excess heat threshold model	Fraction of reef cells at risk of severe bleaching (%) and projected years of annual bleaching	Global	Global	Warming
Frieler et al.	2013	58	Excess heat threshold model	Fraction of reef cells at risk of long-term degradation (%)	Global	Global	Warming, ocean acidification
Ortiz et al.	2013	59	Eco-evolutionary model	% coral cover	Regional	The Caribbean	Warming
Freeman et al.	2013	60	Species distribution model	% change in habitat suitability	Global	Regional	Warming, ocean acidification, pollution
Couce et al.	2013	61	Species distribution model	% change in habitat suitability and fraction of reefs considered suitabile	Global	Global	Warming, ocean acidification, pollution, hurricanes/cyclones
Couce et al.	2013	62	Species distribution model	Habitat suitability index	Regional	Indo-Pacific warm pool	Warming, ocean acidification, pollution, hurricanes/cyclones, intervention
Wooldridge et al.	2012	63	Excess heat threshold model	Thermal tolerance of coral reef communities	Regional	Great Barrier Reef, Australia	Warming, pollution
Meissner et al.	2012	64	Excess heat threshold model	Probability of severe bleaching in reef cells	Global	Global	Warming, ocean acidification
van Hooidonk & Huber	2012	65	Excess heat threshold model	Fraction of reef cells at risk of severe bleaching (%)	Global	Global	Warming
Teneva et al.	2012	66	Excess heat threshold model	Fraction of reef cells at risk of severe bleaching (%)	Global	Global	Warming
Yara et al.	2012	67	Species distribution model	% change in suitable habitat area	Regional	Japan	Warming, ocean acidification
Edwards et al.	2011	68	Population dynamic model	Total coral cover (%) and number of bleaching events	Regional	The Caribbean	Warming, hurricanes/cyclones
Anthony et al.	2011	69	Population dynamic model	% coral cover, % algal cover, other other vital rates	Global	Global	Warming, ocean acidification, pollution
Hoegh-Guldberg	2011	70	Excess heat threshold model	Number of bleaching events per decade	Regional	South coast of Jamaica, Phuket, and Tahiti	Warming
Hoeke et al.	2011	71	Population dynamic model	% change in coral cover	Regional	Hawaiian Archipelago	Warming, ocean acidification
McLeod et al.	2010	72	Excess heat threshold model	Thermal stress index	Regional	Coral Triangle	Warming, pollution, fishing pressure
Baskett et al.	2009	73	Eco-evolutionary model	Coral level population size	Global	Global	Warming
Vivekananda et al.	2009	74	Excess heat threshold model	Number of bleaching events	Regional	Indian Ocean	Warming
Donner	2009	75	Excess heat threshold model	Fraction of reef cells at risk of severe bleaching (%)	Global	Global	Warming
Buddemeier et al.	2008	76	Population dynamic model	% change in coral cover and frequency of bleaching occurrence	Regional	Hawaii	Warming, ocean acidification
Donner et al.	2005	77	Excess heat threshold model	Fraction of reef cells at risk of severe bleaching (%)	Global	Global	Warming
McNeil et al.	2004	78	Meta-analysis	% change in coral reef calcification	Global	Global	Warming, ocean acidification
Guinotte et al.	2003	79	Excess heat threshold model	Categorical measures of marginality	Global	Global	Warming, ocean acidification
Hoegh-Guldberg	1999	80	Excess heat threshold model	Bleaching events per decade	Regional	Jamaica, Phuket, Tahiti, Rarotonga, Southern GBR, Central GBR, Northern GBR	Warming
