# Supplementary material for: Systematic review of the uncertainty of coral reef futures under climate change
Source: Nat Commun. 2024 Mar 12;15:2224. doi: 10.1038/s41467-024-46255-2 (PMC10933488; doi:10.1038/s41467-024-46255-2)
Supplement: Supplementary file 5 — Supplementary Data 2 [file 41467_2024_46255_MOESM5_ESM.xlsx]

## Sheet: Supplementary Data 1
Unique_ID	Author_list	Article_title	Source_journal	Publication_year	Times_cited	Model category	Model technique	If TM_Threshold type	Focal_projection_unit	Spatial_scale	Reported_geographic_focus	Drivers_used_summary	Underlying model structure/description	Key assumptions	Future_scenarios_examined	Model_geographic_resolution	Downscaled_yes_no	Downscaling_method	Study_purpose	Study_advantages	study_gaps
391	Zuo, Xiuling; Su, Fenzhen; Yu, Kefu; Wang, Yinghui; Wang, Qi; Wu, Huisheng	Spatially Modeling the Synergistic Impacts of Global Warming and Sea-Level Rise on Coral Reefs in the South China Sea	REMOTE SENSING	2021	0	Other	Thermal threshold technique	DHW	Timing of onset of annual severe bleaching (years) and reef accretion rates	Regional	South China Sea	SST, SST min, SST max, SLR, coral and CCA carbonate production rates, coral carrying capacity, initial time of reef growth, water depth, total reef accretion rates, bleaching threshold (DHW>6), bleaching frequency threshold (10/decade), relationship between SLR and reef growth	The model simulates reef accretion rates under rising SLR and SST under two emissions scenarios (RCP4.5 and 8.5). Reef accretion was parameterized with observed rates and parameter settings measured on different sub-regions within the South China Sea. Upward accretion rates were assumed to be 25% of mean reef calcification rates.	Maximum tolerable bleaching frequency assumed to be 1/ year and bleaching threshold of DHW>6. No consideration of adaptation or acclimatization. Upward accretion rates were assumed as 25% of mean reef calcification rates	RCP4.5 and RCP8.5	1 x 1 degree	No	N/A	This study aims to quantify the synergistic impacts of rising SST and SLR on reef accretion rates under two future emissions scenarios (RCP4.5 and 8.5).	Regional impact of SLR and warming on reef accretion rates and ability of reefs to keep up with SLR.	Progress to be made on climate effect on ecosystem/biology/ecology. Definition of non-survivanle bleaching events is unclear. Considers only increases in frequency of events.
1613	Yara, Yumiko; Yamano, Hiroya; Steinacher, Marco; Fujii, Masahiko; Vogt, Meike; Gruber, Nicolas; Yamanaka, Yasuhiro	Potential Future Coral Habitats Around Japan Depend Strongly on Anthropogenic CO2 Emissions	Ecological Research Monographs	2016	3	Species distribution model	Thermal threshold technique	Absolute (defined degrees celcius limit)	% change in habitat suitability, habitat area in (km2)	Regional	Japan	Modelled monthly sea-surface temperature and aragonite saturation state, northern and southern temperature limits (18 degrees celcius to 30 degrees celcius) and for decreasing aragonite Ω =3.	The models simulate SST and Ωarag under two emissions pathways (SRES A2 and B1) and applies absolute thresholds for temperature (northern and sourthern limits of current-day distribution) and Ωarag to estimate potential future habitats.	Assumes no adaptation/acclimatization. Assumes only SST and Ωarag change through to 2100. Also assumed environmental parameters drive habitat suitability (not other ecological/biological factors)	SRES A2 and B1	1x1 degree	No	N/A	This study provides broad scale projections of potential coral habitat changes under to emissions scenarios in Japanese waters. The study employs sourthern and nothern limits for temperature and limits for aragonite saturation to define coral habitat limits.	Consider how both increasing temperatures and paralell ocean acidification affects potential coral habitats under different climate change scenarios. Insights into potential shifts of warm water corals in waters of Japan.	Progress to be made on biology/ecology of the system, validation of key assumptions (namely absolute thresholds for temperature and aragonite). Does not consider acclimatization/adaptation.
1875	Yara, Yumiko; Fujii, Masahiko; Yamano, Hiroya; Yamanaka, Yasuhiro	Projected coral bleaching in response to future sea surface temperature rises and the uncertainties among climate models	HYDROBIOLOGIA	2014	10	Excess heat' threshold model	Thermal threshold technique	DHM	Probability of severe bleaching at different locations (%) and frequency of events	Global	Regional	SST, DHMS, DHM threshold (DHM >1 or DHM >2)	DHM values were simulated from modelled SST values from 23 climate models under the A1B scenario within geographic cells containing reefs. This threshold/excess heat model assesses the frequency of bleaching events to estimate the probability of reef cells at risk of severe bleaching	No adaptation/acclimatization considered. Assumes thresholds are reliable predictor of widespread bleaching.	SRES A1B	23 climate models ranging from 0.28 degree to 5 degree resolution	No	N/A	This model uses a threshold/excess heat model approach to estimate the number of reef cells at risk of severe bleaching. The study compares uncertainty among 23 climate models.	Global picture of coral reef degradation and comparison among regions. Possible to calibrate for other regions.	No consideration of adaptation/acclimatization. Progress to be made on impact of climate on biology/ecology of the system. Only assess frequency of bleaching events.
2220	Yara, Y.; Vogt, M.; Fujii, M.; Yamano, H.; Hauri, C.; Steinacher, M.; Gruber, N.; Yamanaka, Y.	Ocean acidification limits temperature-induced poleward expansion of coral habitats around Japan	BIOGEOSCIENCES	2012	43	Species distribution model	Thermal threshold technique	Absolute (defined degrees celcius limit)	% change in suitable habitat area	Regional	Japan	Modelled monthly sea-surface temperature and aragonite saturation state, northern and southern temperature limits (18 degrees celcius to 30 degrees celcius) and for decreasing aragonite Ω =3.	The models simulate SST and Ωarag under the SRES A2 scenario and applies absolute thresholds for temperature (northern and sourthern limits of current-day distribution) and Ωarag to estimate potential future habitats. The study examines the effect of changing aragonite saturation state thresholds, defined as unsuitable <3, marginal >3-3.5, and suitable >3.5.	Assumes no adaptation/acclimatization. Assumes only SST and Ωarag change through to 2100. Also assumed environmental parameters drive habitat suitability (not other ecological/biological factors). Projections also assume that readily available habitats are colonized.	SRES A2	1x1 degree	No	N/A	The study presents course projections of coral habitat availability under a high emission scenario under a future global warming and acidification scenario. The study employs absolute thresholds/limits for temperature and aragonite saturation state.	Consider how both increasing temperatures and paralell ocean acidification affects potential coral habitats under different climate change scenarios. Insights into potential shifts of warm water corals in waters of Japan.	Progress to be made on biology/ecology of the system, validation of key assumptions (namely absolute thresholds for temperature and aragonite). Does not consider acclimatization/adaptation. Improvements could investigate rate of colonization in newly available habitats
939	Yan, Hongqiang; Shi, Qi; Yu, Kefu; Tao, Shichen; Yang, Hongqiang; Liu, Yi; Zhang, Huiling; Zhao, Meixia	Regional coral growth responses to seawater warming in the South China Sea	SCIENCE OF THE TOTAL ENVIRONMENT	2019	10	Other	Continuous variable model	N/a	Coral linear extension rate (%)	Regional	South China Sea	SST, SST without long-term trends, linear extension rates, skeletal density, calcification rate	This study correlates long-term observation of coral growth rates with historical long-term increases is SST. The study calculates optimal temperatures and models the relationship between coral linear extension rates with SST. The study uses Generalized linear models to analyze linear and non-lear relationships between growth rates and long-term trends.	Assumes no adaptation/acclimatization. Assumes historical rates are good proxy through to 2100	RCP4.5 and RCP8.5	1 x 1 degree (SST)	No	N/A	This study aims to project coral growth rates in the South China Sea in response to future increases in SST under scenarios RCP4.5 and 8.5. The study uses long-term rates of growth in response to historical growth rates.	Possible to calibrate for other regions. Regional insights into impacts of future warming on coral growth rates. The study uses long-term observations of coral growth rates.	No consideration of adaptation/acclimatization. Only considers SST and no other metrics.
2179	Wooldridge, Scott Andrew; Done, Terence J.; Thomas, Colette R.; Gordon, Iain I.; Marshall, Paul A.; Jones, Roger N.	Safeguarding coastal coral communities on the central Great Barrier Reef (Australia) against climate change: realizable local and global actions	CLIMATIC CHANGE	2012	22	Excess heat' threshold model	Thermal threshold technique	N/a	Thermal tolerance of coral reef communities	Regional	Great Barrier Reef, Australia	SST, Thermal threshold (LD50), Water quality dependent reduction in thermal threshold	This model simulates potential increases in thermal tolerance with decreases in dissolved inorganic nitrogen. The model applies documented LD50 thresholds and the effect of reduced DIN to future SST projections to deliver future projections of coral reef bleaching	Assumes no adaptation/acclimatization. Assumes absolute temperature thresholds are widespread proxy for bleaching events for each region.	No mitigation scenario and mitigation scenario (450ppm)	10km	Yes	Statistical	This study aims to assess the potential benefits of local management of water quality on bleaching thresholds on the Great Barrier Reef. The study uses a threshold/excess heat approach and applies a rate at which thresholds are increased under different levels of dissolved inorganic nitrogen.	Possible to calibrate for other regions. Investigates possible local management intervention.	Progress to be made on biology/ecology of the system. No consideration of acclimatization/adaptation processes. Considers only heating event frequency.
1181	Wolff, Nicholas H.; Mumby, Peter J.; Devlin, Michelle; Anthony, Kenneth R. N.	Vulnerability of the Great Barrier Reef to climate change and local pressures	Global Change Biology	2018	63	Population dynamic model	Continuous variable model	N/a	Total coral cover (%)	Regional	Great Barrier Reef, Australia	Global abiotic (climate, cyclones) and local (nutrient run-off) and biotic (predation from COTS)	The study employs an empirical and mechanistic model that explores six plausible scenarios, comprising combinations of RCP scenarios, cyclone impacts, as well as local abiotic and biotic stressors. The model is based upon Acropora for which relevant biological/ecological data were available. The model output delivers mean trajectories in coral cover.	No consideration of genetic adaptation. Assumes biological/ecological data of parameter impacts applies to broad scale responses.	RCPs 2.6, 4.5, 6.0, and 8.5 IPCC AR5	0.5 degree	Yes	Statistical	Projecting vulnerability to climate change and local pressures and potential for recovery	Explicit representation of coral reef dynamics. Possible to calibrate for other taxa and regions. Projections incorporate climate factors and local pressures, with consideration of management potential.	Requires relevant ecological data, and currently developed only for one coral genus and region (GBR). No consideration of genetic adaptation.
2430	Vivekanandan, E.; Ali, M. Hussain; Jasper, B.; Rajagopalan, M.	Vulnerability of corals to warming of the Indian seas: a projection for the 21st century	CURRENT SCIENCE	2009	13	Excess heat' threshold model	Thermal threshold technique	DHM	Number of bleaching events	Regional	Indian Ocean	SST, DHMs, DHM threshold for bleaching events	DHM values were simulated from modelled monthly SST values under the SRES A2 CO2 scenarios within 1.25 x 1.25 degree grid cells containing reefs. The models set DHM thresholds to estimate the fraction of reef grid cells experiencing different degrees of bleaching event, defined by threshold types used.	No adaptation/acclimatization considered. Assumes thresholds are reliable predictor of widespread bleaching.	SRES A2	1.25 x 1.25 degree	No	N/A	This study uses a threshold/excess heat model to estimate the number of reef cells at risk of different degrees of bleaching events. The study also estimates the timing at which different regions are expected to experience extreme bleaching event conditions	Provides picture of future coral reef degradation and investigates differences in susceptibility among large scale regions in the Indian Ocean. The study considers moderate and severe bleaching levels, providing insight into required rates under the A2 scenario.	Progress to be made on impact of climate on biology/ecology of the ecosystem. No consideration of adaptation/acclimatization.
1056	van Woesik, Robert; Koksal, Semen; Unal, Arzu; Cacciapaglia, Chris W.; Randall, Carly J.	Predicting coral dynamics through climate change	Scientific Reports	2018	9	Population dynamic model	Continuous variable model	N/a	Total coral cover (%)	Regional	Southern Japan & Western Australia	The model considers reef carrying capacity, SST, the years when thermal stress events occur, the duration of thermal-stress anomaly (weeks), and the impacts of temperature changes on coral cover.	The study input coral cover recovery rates into a nonlinear hybrid-stochastic-dynamical model to predict respones of Indo-Pacific coral populations to inter-annual temperature cycles under three RCP scenarios. The study tests model scenarios with different heatwave frequencies and intensities under each RCP scenario.	Coefficients used to characterize impacts of temperature change on coral cover are assumed as good proxy, but noted there is consideranle uncertainty by the authors. See paper for further model assumptions.	RCPs 4.5, 6.0, and 8.5, IPCC 2013, AR5	2x2 degree	No	N/A	This study input coral recovery rates into a nonlinear hybrid-stochastic-dynamical system model to predict responses of Indo-Pacific coral populations under three RCP scenarios. The study tests scenarios of different heatwave frequencies and intensities under each RCPs.	The models capture stochastic fluctuations in short-term inter-annual climatic cycles, which can be reliabily predicted using this approach. The study explores how differeing rates of recoveries among regions and species determine future coral cover and elucidates the role of different climate change/ heatwave characteristics (e.g. long term increase in SST versus, increases in the magnitue and f…	Requires relevant biological data for focal taxa- recovery rates and impacts of temperature change on focal species. Progress to be made on certainty of parameter settings. No consideration of adaptive processes.
1467	van Hooidonk, Ruben; Maynard, Jeffrey; Tamelander, Jerker; Gove, Jamison; Ahmadia, Gabby; Raymundo, Laurie; Williams, Gareth; Heron, Scott F.; Planes, Serge	Local-scale projections of coral reef futures and implications of the Paris Agreement	Scientific Reports	2016	221	Excess heat' threshold model	Thermal threshold technique	DHW	Fraction of reef cells at risk of severe bleaching (%)	Global	Global	Modelled monthly sea-surface temperature, Bleaching threshold >8DHWs	DHW values were simulated from modelled monthly SST values under RCP4.5 and RCP8.5 within reef grid cells of 4km resolution. The models estimate the onset of annual severe bleaching, defined as a >8DHWs.	Assumes no adaptation/acclimatization. Assumes thresholds as reliable predictor of severe bleaching across all regions.	RCP4.5 and RCP8.5, CMIP5	4km resolution	Yes	Statistical	The study presents statistically downscaled projections estimated the onset of annual severe bleaching under two RCP scenarios (4.5 and 8.5). The study focuses on spatiotemporal variability in the projections and assumes a 8DHW threshold for severe bleaching.	High resolution, local-scale projections permitting spatiotemporal comparisons relevant to conservation planning and presents timing of the onset of annual bleaching across all regions.	Progress to be made on impact of climate on biology/ecology of the ecosystem. Does not consider adaptation/acclimatozation and focuses on frequency of bleaching events only.
1942	van Hooidonk, Ruben; Maynard, Jeffrey Allen; Manzello, Derek; Planes, Serge	Opposite latitudinal gradients in projected ocean acidification and bleaching impacts on coral reefs	GLOBAL CHANGE BIOLOGY	2014	154	Excess heat' threshold model	Thermal threshold technique	DHW	Fraction of reef cells at risk of severe bleaching (%) and change in calcification rates (%) per reef cell	Global	Global	SST, DHWs, DHW threshold (DHW >8), aragonite saturation state	DHW values were simulated from modelled monthly SST values under numerous RCP scenarios within 1 x 1 degree grid cells containing reefs. The models set DHM thresholds to estimate the fraction of reef grid cells experiencing severe bleaching. Severity of bleaching determined by the DHW threshold used. Additionally, the study simulated % changes in aragonite saturation state under the RCP scenarios…	Assumes no adaptation/acclimatization. Assumes l DHW threshold is a reliable proxy through to 2100.	RCP2.6, 4.5, 6.0, and 8.5	1 x 1 degree	No	N/A	This study uses a threshold/excess heat model to simulate the timing of severe annual bleaching events across the pan-tropics. The study also aims to identify potential refugia from rising SST and declines in aragonite saturation state.	Investigates interplay between acute and chronic global stressors. Global picture of impact on coral reefs.	Progress to be made on biology/ecology of the system. No consideration of acclimatization/adaptation processes. Considers only heating event frequency.
1680	van Hooidonk, Ruben; Maynard, Jeffrey Allen; Liu, Yanyun; Lee, Sang-Ki	Downscaled projections of Caribbean coral bleaching that can inform conservation planning	GLOBAL CHANGE BIOLOGY	2015	55	Excess heat' threshold model	Thermal threshold technique	DHW	Timing of onset of annual severe bleaching (years)	Regional	Caribbean, Gulf of Mexico, Florida	SST, DHWs, DHW threshold (DHW>6, proxy for annual bleaching, DHW>8 proxy for severe bleaching event).	DHM values were simulated from modelled monthly SST values under RCP8.5 using two different downscaling approaches (dynamic at 11km resolution and statistical at 4km resolution). The study uses 33GCMs and compares the spatial pattern of projected bleaching for the region using no downscaling (1 degree resolution), dynamic, and statistical. Severity of bleaching was determined by the DHW metric us…	Assumes no adaptation/acclimatization. Assumes DHW thresholds are good proxy for severe and annual bleaching.	RCP8.5 (CMIP5)	4km to 11km, according to different downscaling techniques used	Yes	Both	The study provides a regional picture of possible futures of coral reef bleaching under projected increases in modelled SSTs for RCP8.5. The study compares model outputs among three main approaches: no downscaling, statistical downscaling, and dynamic downscaling. The study uses a threshold/excess heat model approach and sets DHW thresholds to estimate annual bleaching onset and severe bleaching …	Regional insight into impacts of warming on coral reefs. Downscaled projections with high resolution for local-regional management.	Progress to be made on impact of climate on biology/ecology of the ecosystem. No consideration of adaptation/acclimatization. Considers only frequency of MHW events
2064	van Hooidonk, R.; Maynard, J. A.; Planes, S.	Temporary refugia for coral reefs in a warming world	Nature Climate Change	2013	198	Excess heat' threshold model	Thermal threshold technique	DHW	Fraction of reef cells at risk of severe bleaching (%) and projected years of annual bleaching	Global	Global	Modelled monthly sea-surface temperature, bleaching threshold set at 6 DHW.	Simulates DHWs based upon bias-adjusted models under RCP2.6, 4.5, 6.0, and 8.5 using GCM ensembles of IPCC AR5 within 1 x 1 degree grid cells containing reefs. The model set DHW threshold of 6DHWs and delivers projections of the % reef cells that will experience annual bleaching. The study also projects the year in which each reef cell (1 x 1 degree grid) has ten (annual) and two projected bleach…	Assumes no adaptation/acclimatization.	RCPs 2.6, 4.5, 6.0, and 8.5 IPCC AR5	1x1 degree	No	N/A	The study provides a global analysis of coral reef vulnerability under projected increases in temperature under four different emissions scenarios. The study examines the % of reef cells at risk of annual bleaching, assuming a 6DHW threshold for widespread bleaching and provides insight into the timing of annual bleaching onset on a global scale.	Provides global picture of future coral reef degradation and investigates differences in susceptibility among large scale regions. The study provides critical insight into potential resilience among major regions for conservation priorities and presents timing of the onset of annual bleaching across all regions.	Progress to be made on whether 6DHWs accurately captures variability of climate impact on biology/ecology of reefs. Assumes no adaptation/ acclimatization. Coarse resolution.
2199	van Hooidonk, R.; Huber, M.	Effects of modeled tropical sea surface temperature variability on coral reef bleaching predictions	CORAL REEFS	2012	17	Excess heat' threshold model	Thermal threshold technique	DHW	Fraction of reef cells at risk of severe bleaching (%)	Global	Global	SST, DHWs, DHW threshold (DHW 4.5)	The study uses excess heat/ threshold models employing 24 GCMs. The study replaces uncertainty bands of the GCMs with frequency bands (e.g. capturing annual cycles and variability) from observed SST data. The model then calculates DHWs to predict instances of thermal stress with an optimized DHW threshold	Assumes uncertainty bands from observed SST data apply through to 2100. No consideration of adaptation. Assumes threshold as reliable predictor of widespread bleaching.	SRES A1B	1 x 1 degree	No	N/A	The study provides a global picture of possible futures of coral reef bleaching under projected increases in modelled SSTs. The study examines coarse regional differences in susceptibility. The study aims to investigate the accuracy of GCMs in capturing SST variability and good assessment of model uncertainty.	Global picture of future coral reef degradation under projected increases in the frequency of bleaching events. Accouns for observed SST variability.	Improvements needed to better estimate effect of ecosystem biology/ecology. Considers only increases in frequency of bleaching events.
2201	Teneva, Lida; Karnauskas, Mandy; Logan, Cheryl A.; Bianucci, Laura; Currie, Jock C.; Kleypas, Joan A.	Predicting coral bleaching hotspots: the role of regional variability in thermal stress and potential adaptation rates	Coral Reefs	2012	39	Excess heat' threshold model	Thermal threshold technique	DHW	Fraction of reef cells at risk of severe bleaching (%)	Global	Global	Modelled monthly sea-surface temperature, Bleaching threshold DHM1 degree, Bleaching threshold DHM 2σ, simulated adaptation/acclimatization rate.	DHM values were simulated from modelled monthly SST values under numerous SRES A1B CO2 scenarios within 1 x 1 degree grid cells containing reefs. The models set DHM thresholds to estimate the fraction of reef grid cells with at least 0.5 probability of experiencing bleaching. Severity of bleaching determined by the DHM used. Additionally, the study simulated required adaptation rates necessary to…	Bleaching event probabilities of recurrence every 5 years (5-year return rate). Adaptation/acclimatization rates are assumed. Assumes threshold as reliable predictor of widespread bleaching.	SRES A1B (IPCC 2007), 720 ppm CO2 2100	1x1 degree	No	N/A	The study provides a global picture of possible futures of coral reef bleaching under projected increases in modelled SSTs. The study examines coarse regional differences in susceptibility. The study aims to test the choice between to DHM metrics and investigates the role of possible adaptation/acclimcatization rates.	Provides global picture of future coral reef degradation and investigates differences in susceptibility among large scale regions. The study considers moderate and severe bleaching levels and possible role of simulated acclimatization/ adaptation rates, providing insight into required rates under the A1B scenario. Includes model comparison.	Progress to be made on impact of climate on biology/ecology of the ecosystem. Assumes a 5-year return time for reef recovery. Adaptation/acclimatization rates are assumed.
225	Sully, Shannon; Hodgson, Gregor; van Woesik, Robert	Present and future bright and dark spots for coral reefs through climate change	GLOBAL CHANGE BIOLOGY	2022	6	Species distribution model	Continuous variable model	N/a	% change in coral cover	Global	Global	Historical_SST_max, TSA_freqstdev, Depth, SSTA_freqstdev, Turbidity, Human population, Cyclone freq, Latitude (abs), SST_mean	The study first uses a hierarchical Bayesian model to initially test 35 covariate variables for effects on coral cover at finer scales. 21 variables were discarded due to multicolinearity, which resulted in 14 predictor variables. Second, a generalized linear model within a Bayesian framework was used to test the effect of the 14 predictors on percent coral cover. The model predicted coral cover …	Assumes no potential future adaptation.	RCP4.5 and RCP8.5, CMIP6	4km resolution	Yes	Statistical	This study analyses 7,414 coral reef surveys and 14 environmental variables in a hierarchical Bayesian model to identify variables affecting present-day reefs. Using 4-km downscaled data for RCPs 4.5 and 8.5, the study projects future coral cover on reefs at 2050 and 2100.	Tests for significant drivers of coral cover beyond temperature and examines regional sucsceptibility at 4km resolution. Projections incorporate climate factors and local pressures, with consideration of management potential.	Progress to be made on on adaptation/acclimatization processes. Progress could be made on biology/ecology of the system.
395	Strona, Giovanni; Lafferty, Kevin D.; Fattorini, Simone; Beck, Pieter S. A.; Guilhaumon, Francois; Arrigoni, Roberto; Montano, Simone; Seveso, Davide; Galli, Paolo; Planes, Serge; Parravicini, Valeriano	Global tropical reef fish richness could decline by around half if corals are lost	PROCEEDINGS OF THE ROYAL SOCIETY B-BIOLOGICAL SCIENCES	2021	9	Species distribution model	Thermal threshold technique	>+2oC MMM	Fraction of reef cells at risk of severe bleaching (%), species richness, phylogenetic diversity, functional entities	Global	Global	SST, annual SST range, salinity, pH, total chlorophyll, bleaching threshold, fish/coral dependency types, and simulated SST.	The species distribution models mapped 6,964 coral-reef fish species and 119 coral genera and correlated presence with environmental variables. The study then reverted fish species richness against coral richness under simulated SSTs to estimate local fish richness among other response variables including proportion of reef cells bleached.	Assumes no adaptation/thermal history. See article for list of parameters/key decisions made.	SSP2-4.5, SSP3-7.0, and SSP-8.5 (CMIP6)	1 x 1 degree	No	N/A	This study aims to isolate how coral genus richness affect coral-reef fish diversity in a species distribution model that considers enviornmental factors associated with occurrence data. The study projects impacts of simulated SST and severe bleaching under three emissions pathways (CMIP6), employing a bleaching/excess heat threshold approach.	Explicit representation of coral/ reef fish dynamics. Possible to calibrate for other taxa interactions	Progress to be made on consideraton of thermal history. Definition of survivable bleaching events/recovery unclear. Assumes +2CMMM threshold accurately represents bleaching.
73	Setter, Renee O.; Franklin, Erik C.; Mora, Camilo	Co-occurring anthropogenic stressors reduce the timeframe of environmental viability for the world's coral reefs	PLOS BIOLOGY	2022	0	Excess heat' threshold model	Thermal threshold technique	DHW	Fraction of reef cells unhabitable (%)	Global	Global	SST, DHWs, DHW threshold (DHW>8), aragonite saturation state, aragonite saturation state threshold (3.3), Storm strength, Storm strength threshold (< cat 4, return period >5 years), Population density (log), population density threshold (<2), land-use proportion (agriculture/urban usage), land-use proportion thresholds (<0.5).	DHW , aragonite saturation state, storm strength, population density, and land-use proportions were simulated under numerous RCP scenarios (2.6, 4.5, 8.5) and thresholds for each parameter were set based on published evidence. The model analyzes changes in the parameters through to 2100 and analyses the time-point (at 5 year intervals) at which thresholds were exceeded. The models assess the co-o…	Assumes no adaptation/acclimatization. Assumes thresholds are reliable proxies for pan-tropical coral reefs.	RCP2.6, 4.5 and 8.5	1 x 1 degree	No	N/A	This study is uses a excess heat/threshold model that includes other stressors, including OA and other local pressures. The study estimates the timing at which invidual reef cells (1x1 degree) exceed thresholds for the multiple stressors. Thresholds were set according to the published literature.	Global picture of impact of multiple stressors on coral reefs. Study provides insight into how local stressors impart additonal effects on reefs.	Progress to be made on biology/ecology of the ecosystem. No consideration of adaptation/acclimatization . Considers frequency of stressor events.
1626	Schleussner, Carl-Friedrich; Lissner, Tabea K.; Fischer, Erich M.; Wohland, Jan; Perrette, Mahe; Golly, Antonius; Rogelj, Joeri; Childers, Katelin; Schewe, Jacob; Frieler, Katja; Mengel, Matthias; Hare, William; Schaeffer, Michiel	Differential climate impacts for policy-relevant limits to global warming: the case of 1.5 degrees C and 2 degrees C	EARTH SYSTEM DYNAMICS	2016	404	Excess heat' threshold model	Thermal threshold technique	DHM	Fraction of reef cells at risk of long-term degradation (%)	Global	Global	Modelled monthly sea-surface temperature, Bleaching threshold DHM2 degree, Bleaching threshold DHM thermal adaptation is assumed to increase linearly from DHM2 to DHM6 or more at 2100. Bleaching threshold under OA scenario, with transition from 2DHM to 0DHM.	DHM values were simulated from simulated SST values under 1.5 and 2C global warming RFC scenarios grid cells containing reefs. The model scenarios set DHM thresholds to estimate the fraction of reef grid cells at risk of severe bleaching, which is assumed to place coral reefs at risk of long-term degradation. 0.2 bleaching events/year is considered the maximum tolerable frequency. Severity of ble…	Bleaching event probabilities of recurrence every 5 years (0.2/year return rate). Adaptation/acclimatization rates are assumed. Assumes threshold as reliable predictor of widespread bleaching.	RFC 1.5 and 2C	not reported	Not reported	N/A	Projecting the impact of climate change on long-term coral reef degradation using the DHM threshold/excess heat approach. The study includes two alternative threshold scenarios testing possible outcomes under adaptation and ocean acidification. The study examines uncertainty in projected regional SST.	Global picture of future coral reef degradation under projected increases in the frequency of bleaching events.	Progress to be made on climate effect on ecosystem/biology. Definition of non-survivable bleaching events (heating >2DHM at frequency of 0.2yr-1) is unclear. Considers only increases in frequency of bleaching events.
822	Rodriguez, Laura; Martinez, Brezo; Tuya, Fernando	Atlantic corals under climate change: modelling distribution shifts to predict richness, phylogenetic structure and trait-diversity changes	Biodiversity and Conservation	2019	3	Species distribution model	Continuous variable model	N/a	% change in habitat suitability, species richness, phylogenetic structure and trait-diversity changes	Global	Global	SST mean, Salinity, Phosphate, pH, PARmax, and Turbidity were used to quantify habitat suitability. However, only SSTmean and salinity forced projections, whereas remaining drivers were assumed to remain stable through to 2100.	The species distribution model correlates presence records and environmental parameters to estimate habitat suitability. Habitat suitability was estimated for 45 species under current and future conditions. Future scenarios were forced only by SST mean and salinity projections under A2 2100. The models produced habitat suitability maps.	Assumes no adaptation/acclimatization. Assumes only SSTmean and salinity change through to 2100. Also assumed environmental parameters drive habitat suitability (not other ecological/biological factors)	A2 2100 IPCC	0.25 degree	No	N/A	The study assessed distributional shifts in 45 Atlantic reef-forming corals via Species Distribution Models. For this, the study examined environmental variables driving the current day presence of the focal species to estimate their future change in distribution under a high-emissions scenario (A2).	Future changes in distributions consider phylogenetic/functional metrics, providing insight into future changes in evolutionary diversity across regions. Can be calibrated for other species and regions.	Progress to made on environmental parameters forcing projections. Does not consider adaptation/acclimatization and tests few temperature metrics.
712	Rodriguez, Laura; Garcia, Juan Jose; Tuya, Fernando; Martinez, Brezo	Environmental factors driving the distribution of the tropical coral Pavona varians: Predictions under a climate change scenario	MARINE ECOLOGY-AN EVOLUTIONARY PERSPECTIVE	2020	5	Species distribution model	Continuous variable model	N/a	Probability of habitat suitability per reef cell	Regional	Indian and Pacific Ocean regions	SST max, SST min, DaMax, CloudMax, PAR max, Nitrate, Phosphate, pH, salinity	The species distribution model correlates presence records and environmental parameters to estimate habitat suitability. Habitat suitability was estimated for Pavona varians under current and future conditions. Future scenarios were forced only by SST max and SST min under scenario A1B	No adaptation/acclimatization considered. Assumes physiochemical parameters drive habitat suitability	SRES A1B	0.1 x 0.1 degree	No	N/A	This study correlates physiochemical variables with presence data for Pavona varians based on current-day climatic conditions. The study then forces the model with SST projections under the A1B scenario to deliver estimates of future habitat suitability changes.	Possible to calibrate for other taxa and regions. Insight into potential habitat changes for Pavona varians.	Progress to be made on other factors driving habitat suitability. Only for one species in response to one stressor (SST).Does not conisder adaptation/acclimatization.
174	Raharinirina, Nomenjanahary Alexia; Acevedo-Trejos, Esteban; Merico, Agostino	Modelling the acclimation capacity of coral reefs to a warming ocean	PLOS COMPUTATIONAL BIOLOGY	2022	1	Eco-evolutionary model	Thermal threshold technique	Temperature > Topt	% change in coral abundance, bleaching, abundance, coral trait	Regional	Great Barrier Reef, Australia, Caribbean, South East Asia	SST, coral and symbiont growth parameters, coral and symbiont carrying capacity, coral cost parameters, symbiotic feedback, speed of acclimation	This eco-evo study uses a trait-based model to investigate acclimation dynamics of coral-algal symbioses. This model is then used in combination with observed changes in coral cover over time to estimate the effect of acclimation processes at the community level.	Assumes growth parameters of coral-algal symbiosis. No consideration of genetic adaptation.	RCP2.6, RCP4.5, and RCP8.5	not reported	No	N/A	This study estimates rates of future acclimation on the Great Barrier Reef, South East Asia, and the Carribean. The study estimates future changes in coral abundance, symbiotic algal abundance, and changes in coral traits	Possible to calibrate for other regions. Explicit representation of acclimation processes in the coral-algal symbiosis.	Assumes no potential for genetic adaptation. Requires empricial relationships and known dynamics of coral/algal symbiosis.
375	Principe, Silas C.; Acosta, Andre L.; Andrade, Joao E.; Lotufo, Tito M. C.	Predicted Shifts in the Distributions of Atlantic Reef-Building Corals in the Face of Climate Change	FRONTIERS IN MARINE SCIENCE	2021	3	Species distribution model	Continuous variable model	N/a	Changes in habitat suitability per region (mapped)	Regional	Atlantic	calcite mean, chla max, cloud cover max, nitrate mean, seawater pH, phosphate max, salinity mean, silicate mean, SST max, mean current velocity, mean wind speed	The species distribution model correlates presence data of three coral species to 12 environmental variables. Future scenarios included future conditions of each of the variables, which were averaged from 2090 to 2100. The study used a ensemble multi modelling approach.	Assumes no adaptation/acclimatization. Assumes environmental variables are only constraits for coral reef habitat	RCP2.6, 4.5 and 8.5	0.3 to 1 degree reef cells	No	N/A	The study uses a multi-ensemble approach to project the current and future distributions of three coral species in the Atlantic under three RCP emissions pathways.	Regional insight into impacts of warming on habitat suitability/range changes on three major reef buiders.	Progress to be made on factors considered to drive habitat suitability. No consideration of genetic adaptation/acclimatization.
1946	Ortiz, Juan Carlos; Gonzalez-Rivero, Manuel; Mumby, Peter J.	An Ecosystem-Level Perspective on the Host and Symbiont Traits Needed to Mitigate Climate Change Impacts on Caribbean Coral Reefs	ECOSYSTEMS	2014	11	Eco-evolutionary model	Continuous variable model	N/a	% coral cover	Regional	The Caribbean	SST, Coral species, Coral recruitment rates, coral growth rates, coral reproduction rates, growth rates of macro-algae, coral life history stages, symbiont types/differential holobiont trade-offs	The study uses a simple spatial ecosystem model to simulate a square lattice of 2,500 reef cells, which can be inhabited by a mixture of living and dead substrata. The model simulates interactions at the colony scale and is forced by empirical relationships between increasing DHWs under RCP scenarios and coral thermotolerance. The model considers growth, recruitment, and reproduction rates, as we…	Assumes no stock recruitment relationship and limits to four species of coral (Monastraea spp.)	RCP2.6 and RCP8.5, CMIP5	0.25m2 reef cells	No	N/A	This study uses a spatial ecosystem model to qunatify the time required for "super symbionts" and their coral counterparts to maintain coral cover under two contrasting RCP emissions scenarios. The study considers coral community processs and differential outcomes according to how tolerant symbionts may alter coral holobiont performance at the colony scale.	Explicit representation of coral reef dynamics and eco-evo processes. Possible to calibrate for other taxa and regions.	Requires empirical relationships between DHWs and mortality rates of focal species and other biological/ecological data. Progress to be made on parameter settings/rates. Only considers climate, not other drivers.
2108	Ortiz, Juan Carlos; Gonzalez-Rivero, Manuel; Mumby, Peter J.	Can a thermally tolerant symbiont improve the future of Caribbean coral reefs?	GLOBAL CHANGE BIOLOGY	2013	37	Eco-evolutionary model	Continuous variable model	N/a	% coral cover	Regional	The Caribbean	SST, benthic taxa type, recruitment, growth, mortality, competition rates, coral symbiont type	The study uses a simple spatial ecosystem model to simulate a square lattice of reef cells (0.25m2 reef patches), which can be inhabited by a mixture of living and dead substrata. The model simulates interactions at the colony scale and is forced by empirical relationships between increasing DHWs under RCP scenarios and coral thermotolerance. The model considers growth, recruitment, and reproduct…	Assumes that once corals form symbiosis with tolerant symbiont it remains that way. Assumes all corals form symbiosis with tolerant type.	RCP2.6 and RCP8.5, CMIP5	0.25m2 reef cells	No	N/A	This study uses a spatial ecosystem model to qunatify the possible effect of thermally tolerant symbionts to maintain coral cover under two contrasting RCP emissions scenarios. The study considers coral community processs and differential outcomes according to how tolerant symbionts may alter coral holobiont performance at the colony scale.	Explicit representation of coral reef dynamics and eco-evo processes. Possible to calibrate for other taxa and regions.	Requires empirical relationships between DHWs and mortality rates of focal species and other biological/ecological data. Progress to be made on parameter settings/rates. Only considers climate, not other drivers.
1901	Mumby, Peter J.; Wolff, Nicholas H.; Bozec, Yves-Marie; Chollett, Iliana; Halloran, Paul	Operationalizing the Resilience of Coral Reefs in an Era of Climate Change	CONSERVATION LETTERS	2014	74	Population dynamic model	Continuous variable model	N/a	Total coral cover (%)	Regional	Belize, Caribbean	SST, DHWs, relationship between DHW/coral mortality, Rates of recruitment, growth, reproduction and mortality for both corals and algae, competition among corals and between corals and algae.	Spatially explicit model was used to simulate individual and combined effects of acute disturbances (e.g., hurricanes) and changing temperature conditions. A grid was used as a spatial framework, and forced with future SST and hurricane projections. The model includes coral and algal processes and competitive interactions.	Assumes reef homogeneity below 4km resolution. Coral populations are open. See full article for list of key assumptions.	RCP2.6 and RCP8.5, CMIP5	4km resolution	No regional SST used	N/A	This study uses spatial ecological models to estimate the probability of coral populations to persist under hurricanes and increasing SST for two contrasting emission scenarios. The study estimates future coral cover and accounts for potential future resilience to disturbances	Projections incorporate ecology and habitat network characteristics. Identification of regional variation in persistence and recovery. Possible to calibrate for other taxa and regions.	Requires relevant biological data for focal taxa. Improvements needed to enhance ecological and spatial relevance (e.g., within-reef coral dynamics, non-coral species responses).
2183	Meissner, K. J.; Lippmann, T.; Sen Gupta, A.	Large-scale stress factors affecting coral reefs: open ocean sea surface temperature and surface seawater aragonite saturation over the next 400 years	CORAL REEFS	2012	36	Excess heat' threshold model	Thermal threshold technique	DHW	Probability of severe bleaching in reef cells	Global	Global	SST, DHWs present-day interannual variability, aragonite saturation state, DHW thresholds (calculated with 1C) DHWs8, DHW thresholds (calculated with 2std of variability) DHWs 8, Aragonite saturation state threshold of 3.3	DHM values were simulated from simulated SST values under three future scenarios (RCPs 3PD, 4.5, and 8.5) within grid cells containing reefs. The models set DHM thresholds to estimate probability of severe bleaching risks. The models compare the use of two main DHW approaches. Severity of bleaching determined by the DHM threshold used. Additionally, the study simulates aragonite saturation state …	Assumes no adaptation/acclimatization. Assumes present-day variability is a good proxy for future variability. Assumes DHW and aragonite thresholds are reliable.	RCP 3PD, 4.5, 8.5	3.6 degrees (longtitude) x 1.8 degrees latitude	No	N/A	The study explores changes in SST and aragonite saturation state using GCM models, calibrated with present-day interannual variability. The study is forced by three RCP scenarios (RCP 3PD, RCP4.5, and RCP8.5) and uses an excess heat/threshold approach. The study examines differences in model output according to how DHW weeks are calculated and estimates instances of bleaching events.	Examines use of different DHW metrics. Global picture of coral reef degradation. Considers warming and acidification.	Progress to be made on climate effect on ecosystem/biology. Definition of non-survivable bleaching events (heating >8DHWs) is unclear. Considers only increases in frequency of bleaching events.
280	McWhorter, Jennifer K.; Halloran, Paul R.; Roff, George; Skirving, William J.; Perry, Chris T.; Mumby, Peter J.	The importance of 1.5 degrees C warming for the Great Barrier Reef	GLOBAL CHANGE BIOLOGY	2022	5	Excess heat' threshold model	Thermal threshold technique	DHW	Number of bleaching events per decade	Regional	Great Barrier Reef, Australia	SST, DHWs, Threshold for severe bleaching years, maximum monthly mean climatology, historical SST mean	This study uses a threshold/excess heat model approach and simulates the frequency of severe bleaching years for the great barrier reef. The study uses semi-dynamic downscaled SST to produce high resolution estimates. The model output allows for regional comparison	Assumes no adaptation/acclimatization. Assumes DHW thresholds is a reliable proxy through to 2100.	SSP1-1.9, SSP1-2.6, CMIP6	10km	Yes	Semi-dynamic	The study investigates the frequency of severe bleaching events on the Great Barrier Reef using a threshold/excess heat model. The study provides high resolution (10km) projections under 1.5 versus 2C global warming	Possible to calibrate for other regions and uses down-scaled projections providing regional comparisons	Progress to be made on climate effect on ecosystem/biology. Definition of non-survivable bleaching events (heating >8DHW)) is uncertain
113	McWhorter, Jennifer K.; Halloran, Paul R.; Roff, George; Skirving, William J.; Mumby, Peter J.	Climate refugia on the Great Barrier Reef fail when global warming exceeds 3 degrees C	GLOBAL CHANGE BIOLOGY	2022	1	Excess heat' threshold model	Thermal threshold technique	DHW	Reefs cells identified as refugia	Regional	Great Barrier Reef, Australia	SST, DHWS, climatological DHW threshold	This study uses a climatological DHW threshold, where a threshold of 20% of lowest DHW values from 1999-2019 was used to define potential coral reef refugia on the Great Barrier Reef. The study uses semi-dyanmic downscaled climate models forced by four RCP scenarios to estimate when potential refugia are lost.	Assumes no adaptation/acclimatization. Assumes climatological DHW thresholds is a reliable proxy through to 2100.	SSP1-1.9, SSP1-2.6, SSP3-7.0, SSP-8.5	10km	Yes	Semi-dynamic	This study identifies potential coral reef locations as climate refugia. The study uses a excess heat/ threshold model, except the threshold that defines reugia is based on historical/climatological DHW values, where the lowest 20% of DHWs values from 1999-2019 .	Possible to calibrate for other regions. Provides insight into potential climate change refugia. Higher resolution via semi-dynamic downscaling of climate models, providing better resolution relative to most of ther threshold models.	Progress to be made on ecology/biology. Considers only bleaching events.
2608	McNeil, BI; Matear, RJ; Barnes, DJ	Coral reef calcification and climate change: The effect of ocean warming	GEOPHYSICAL RESEARCH LETTERS	2004	81	Predictive meta-analysis	Continuous variable model	N/a	% change in coral reef calcification	Global	Global	Emprical relationships between calcification rates and aragonite saturation state and increasing SST, including SST threshold for habitat suitability	Changes in coral reef calcification srates are estimates by using published relationships between calcificiation rates of corals and aragonite saturation state/SST. The study employs a threshold of SST> 18C to define habitat suitability.	Assumes no adaptive processes and assumes increased in SST and aragonite saturation drive calcification rates.	IS92a	N/A	N/A	N/A	This study quantifies the relationship between calcification rates and aragonite saturation and SST increases. The estimates are then used to projecr future rates of coral reef calcification according to the output of climate models. The study understands the single and combined impacts of the two global drivers.	Projected estimates include the interaction between global stressors and provides insight beyond effect of acidification on calcification.	Improvements needed to address geographic variation in responses and ecological relevance. Assumes no adaptive potential.
767	McManus, Lisa C.; Vasconcelos, Vitor V.; Levin, Simon A.; Thompson, Diane M.; Kleypas, Joan A.; Castruccio, Frederic S.; Curchitser, Enrique N.; Watson, James R.	Extreme temperature events will drive coral decline in the Coral Triangle	GLOBAL CHANGE BIOLOGY	2020	23	Population dynamic model	Continuous variable model	N/a	Total coral cover (%) and algae cover (%)	Regional	Coral Triangle	SST, interannual SST variability, DHW/coral mortality relationship, algal colonization post-bleaching, coral growth rate, macroalgal growth rate, macroalgal grazing, current velocities, larval distribution probabilities	The study uses a spatially explici coral-algal competition model, which incorporates an annual week-long spawning event. The model uses an empirical relationship between coral mortality and DHWs, forced by future SST projection scenarios. The model also simulates larval connectivity proximated by regional velocity simulations.	Assumes all sites are homogenous in their coral and growth rates, as well as grazing rates. Assumes perfect larval survival. Does not consider differential mortality among coral life history stages.	0.5C, 1C, 1.5C, and 2C warming at 2050	25km2 reef cells	No but regional ocean model	N/A	The employs a coral-algal competition model and uses empirical relationships between DHWs and coral mortality to simulate future impacts to coral cover in the coral triangle. The study examines different temperature scenarios for 2050 to deliver reef survival probability.	Models coral-algal dynamcis and consideration larval connectivity and new coral recruits. Possible to calibrate for other taxa and regions. Considers coral-algal dynamics post-bleaching and in response to coral spawning event.	Requires empirical relationships between DHWs and mortality rates of focal species and other biological/ecological data. Progress to be made on parameter settings/rates. Only considers climate, not other drivers.
411	McManus, Lisa C.; Forrest, Daniel L.; Tekwa, Edward W.; Schindler, Daniel E.; Colton, Madhavi A.; Webster, Michael M.; Essington, Timothy E.; Palumbi, Stephen R.; Mumby, Peter J.; Pinsky, Malin L.	Evolution and connectivity influence the persistence and recovery of coral reefs under climate change in the Caribbean, Southwest Pacific, and Coral Triangle;	GLOBAL CHANGE BIOLOGY	2021	16	Eco-evolutionary model	Continuous variable model	N/a	% coral cover (fast and slow growing)	Regional	Caribbean, Southwest Pacific, Coral Triangle	SST, Scaling factor for growth rate, maximum growth rate, thermal tolerance breadth, effective fecundity, additive genetic variance, competition matrix, coral type (fast versus slow), maximum pelagic larval duration, larval mortality, spawning event timings, pre-competency period, settlement behaviour, local density/fecundity	This study employs an eco-evolutionary model that simulates the exchange of larvae within each region based on the output of a biophysical model. The study models meta-population dyanmics of two competing coral types. As a result, the study simulates coral cover under future RCP emissions scenarios.	Assumes within reef dynamics are identical. Assumes that coral thermal optima and growth do not affect other traits. Assumes no role of non-coral taxa. See full article for discussion of assumptions	RCP4.5 and RCP8.5	0.25 x 0.25 degree	Yes	Statistical	This study presents the results of an eco-evo model, which simulates meta-population dynamics of two competiting coral types. The study simulates potential genetic adaptation of corals under future RCPs.	Projections incorporate ecology, evolution, and habitat network characteristics. Identification of regional variation in persistence and recovery. Possible to calibrate for other taxa and regions.	Requires relevant biological data for focal taxa. Improvements needed to enhance ecological and spatial relevance (e.g., within-reef coral dynamics, non-coral species responses).
2409	McLeod, Elizabeth; Moffitt, Russell; Timmermann, Axel; Salm, Rodney; Menviel, Laurie; Palmer, Michael J.; Selig, Elizabeth R.; Casey, Kenneth S.; Bruno, John F.	Warming Seas in the Coral Triangle: Coral Reef Vulnerability and Management Implications	COASTAL MANAGEMENT	2010	61	Excess heat' threshold model	Thermal threshold technique	DHW	Thermal stress index	Regional	Coral Triangle	SST (weekly), Climatological SST max, SST min, SST range, DHWs, climatological DHW thresholds (low, medium, high vulnerability), coastal/local pressures, annual SST variability	This model employs a threshold/excess heat model approach where climatological SST were used to establish climatological DHW thresholds for the Coral Triangle. The model includes coastal/local pressures, including pollution, overfishing, etc and accounts for annual SST variability. The model calculates a thermal stress index as output	Assumes no adaptation/acclimatization. Assumes DHW thresholds is a reliable proxy through to 2100.	SRES A1B	4km resolution	Yes	Statistical	This study delivers a high resolution assessment of climatic stress, thermal variability, and local anthropogenic impacts in the control triangle and provides a regional comparison for MPA network planning	Regional insight into areas of high risk under multi-scale pressures. Permits regional comparison at high resolution	Progress to be made on climate effect on ecosystem/biology. Definition of thermal stress and interaction with other stressors is unclear.
268	McClanahan, Tim Rice; Azali, Maxwell Kodia	Environmental Variability and Threshold Model's Predictions for Coral Reefs	FRONTIERS IN MARINE SCIENCE	2021	2	Excess heat' threshold model and population dynamic model	Both	N/a	Total coral cover (%)	Regional	Western and Central Indian Ocean Provinces	Fisheries management levels, dissolved O2, calcite, SST mean, SST skewness, SST kurtosis were used a 6 sig variables in the Continuous variable model model. For the TM model, DHW thresholds for coral cover (4 threholds used for changes in coral cover)	This study compares model outputs among Continuous variable model and TM approaches in projecting future coral cover. For the Continuous variable model approach, a general additive model evaluated relationships between environmental parameters and coral cover. The TM approach used four DHW-mortality thresholds.	assumes no potential future adaptation. TM model assumes DHW-mortality thresholds accurately capture biology/ecology of the system and DHW events exceeding threshold that occur more than twice per decade do not permit coral cover recovery.	RCP2.6 and RCP8.5, CMIP5	6.2km2 resolution	No	N/A	The study presents results of two main modelling approaches and evaluates predictive power of environmental parameters on coral cover over eco-regions.	Possible to calibrate for other regions. Tests for significant drivers of coral cover other than temperature and examines differences in modelling approaches.	Progress to be made on the incoporation of adaptation/acclimatization processes. Resolution of environmental layers could be improved to represent reef environments.
1707	Maynard, Jeffrey; van Hooidonk, Ruben; Eakin, C. Mark; Puotinen, Marjetta; Garren, Melissa; Williams, Gareth; Heron, Scott F.; Lamb, Joleah; Weil, Ernesto; Willis, Bette; Harvell, C. Drew	Projections of climate conditions that increase coral disease susceptibility and pathogen abundance and virulence	NATURE CLIMATE CHANGE	2015	169	Excess heat' threshold model	Thermal threshold technique	DHW	Percent reef cells at risk, pathogen abundance, pathogen virulence, anthropogenic stress	Global	Global	SST, DHWs, DHW threshold (DHW 4), Host susceptibility metric, pathogen abundance, pathogen virulence, anthropogenic stress index	This study employs an threshold/excess heat approach and simulates increasing coral susceptibility following sub-lethal bleaching (defined at DHW>4). The study also considers pathogen abundance and virulence, which are temperature dependent. The study also tests the additive effect of anthropogenic stress as the integrated local threat index.	Assumes DHW>4, with a 3 year turn around represents sub-lethal bleaching that inreases host susceptibility.	RCP4.5 and RCP8.5	1 x 1 degree	No	N/A	This study investigates the interaction between global warming impacts on reefs (bleaching) and the susceptibility of corals to pathogens/disease. The study simulates the increased susceptibilty and pathogen behaviour under RCP4.5 and RCP8.5 to deliver estimates of % reefs at risk.	Global picture of climate change effects on reefs and considers co-occuring threat of increased disease susceptibility.	Progress to be made on threat of SST on biology/ecology of the system. No consideration of acclimatization/adaptation. Considers only frequency of bleaching events.
722	Matz, Mikhail V.; Treml, Eric A.; Haller, Benjamin C.	Estimating the potential for coral adaptation to global warming across the Indo-West Pacific	GLOBAL CHANGE BIOLOGY	2020	27	Eco-evolutionary model	Continuous variable model		% coral cover	Regional	central Indo-West Pacific	SST, environmental noise, juvenile survival, number of QTLs, Mutation rate, Thermll fitness curve, mutation effect, reef size, reef coral capacity, larval recruitment, number of populations, expected connectivity, hydrodynamic data, larval settlement window, daily larval mortality, passive larval distribution	The study employs an eco-evolutionary model, parameterized by the number of populations, reef sizes, and connectivity patterns (based upon Acropora). The model includes long-term adaptation rates to temperature variance under two future SST scenarios of RCP4.5 and 8.5. The model tests multiple parameter settings (e.g., mutation rates).	Assumes 100 additive QTLs affect thermal optimimum. Assumes each coral produces single surviving recruit/year. Assumes reef carrying capacity per reef size. See full article for full list of parameter settings.	RCP4.5 and RCP8.5	10km x 10km	No	N/A	This study estimates the potential for Indo-West Pacific corals of Acropora genus to undergo genetic adaptation under two main RCP emissions scenarios.	Possible to calibrate for other coral taxa and regions. Explicit representation of eco-evolutionary processes on reefs and accounts for ecological dynamics	Require relevant biological data for focal taxa (e.g., reproductive rates). Progress to be made on certainty of parameter settings (e.g., mutation rates).
1941	Logan, Cheryl A.; Dunne, John P.; Eakin, C. Mark; Donner, Simon D.	Incorporating adaptive responses into future projections of coral bleaching	Global Change Biology	2014	141	Eco-evolutionary model	Thermal threshold technique	DHM	Fraction of reef cells at risk of severe bleaching (%)	Global	Global	Modelled sea-surface temperature, Bleaching threshold of 2DHMs, Bleaching threshold of 2DHMs with temporary increase of 1 degree mimicking symbiont shuffling responses, and/or statis versus rolling climatology time period.	DHM values were simulated from modelled SST values under four RCP AR5 scenaiors within geographic cells containing reefs. The models set DHM thresholds and static versus rolling climatological time periods to represent four different adaptive scenarios. (1) No adaptive responses (threshold set at 2DHM over fixed climatological time period), (2) Adaptive response to recent thermal history, 2DHM, w…	Assumes symbiont shuffling temporarily increases bleaching threshold by 1C and assumes rolling climatology window is a reliable proxy for adaptive responses from thermal history. Applies this assumption on global scale.	RCPs 2.6, 4.5, 6.0, and 8.5 IPCC AR5	Not reported. 1,925 grid cells of unknown resolution	No	N/A	The study delivers projections of high-frequency bleaching events until the end of century via SST projections and use of 2DHM bleaching threshold. The study presents projections for four RCP scenarios of IPCC AR5 within grid cells containing reefs. The study runs four different model scenarios representing differences in adaptive capacity of corals, which were simulated by modifying the DHM thre…	Projections incorporate different adaptive respones (individually and combined) and the study assesses how these processes could affect coral reef projections. The study explores how simulated rates of adaptation affect outcomes under different RCP emissions pathways. Projections incorporate climate factors and role of thermal acclimatization based on historic SST trajectories and bleaching event…	Improvements needed to enhance ecological and spatial relevance (of e.g., the rate and limit of different adaptive responses for coral species across latitudes and ocean basins). Considers only increases in frequency of bleaching events and progress to be made on geographical resolution.
1289	Langlais, C. E.; Lenton, A.; Heron, S. F.; Evenhuis, C.; Sen Gupta, A.; Brown, J. N.; Kuchinke, M.	Coral bleaching pathways under the control of regional temperature variability	NATURE CLIMATE CHANGE	2017	28	Excess heat' threshold model	Thermal threshold technique	DHW	Return period between severe bleaching events (years)	Regional	Tropical Pacific	SST, SST anomaly/varibility, DHW threshold of DHW>8 or DHW linear transition (for adaptation)	The study applies multi-model SST anomalies under RCP8.5, which were calibrated against observed regional SST variability. DHW values were simulated and sets a standard DHW >8 threshold and limits tolerated bleaching event frequency to 0.2/year. The study also tests an alternative scenario to test theoretical rates of adaptation. Severity was determined by the DHW threshold used.	Bleaching event probabilities of recurrence every 5 years (5-year return rate). Adaptation/acclimatization rates are assumed. Assumes threshold as reliable predictor of widespread bleaching.	RCP8.5 (CMIP5)	1/4° x 1/4°	Yes	Statistical	Projecting the impact of climate change on long-term coral reef degradation using the DHM threshold/excess heat approach, by downscaling global models to incorporate regional variability in the tropical pacific. The study includes one alternative threshold scenario testing possible outcomes under adaptation	Incorporation of regional variability and its influence on projections of reef degradation under projected increases in frequency of bleaching events.	Progress to be made on climate effect on ecosystem/biology. Definition of non-survivable bleaching events (heating >2DHM at frequency of 0.2yr-1) is unclear. Considers only increases in frequency of bleaching events.
1964	Lane, Diana R.; Ready, Richard C.; Buddemeier, Robert W.; Martinich, Jeremy A.; Shouse, Kate Cardamone; Wobus, Cameron W.	Quantifying and Valuing Potential Climate Change Impacts on Coral Reefs in the United States: Comparison of Two Scenarios	PLOS ONE	2013	10	Population dynamic model	Thermal threshold technique	N/a	Total coral cover (%)	Regional	Hawaii, Peurto Rico, South Florida	SST, Temperature thresholds for bleaching, mortality factor/probability, bleaching factor/probability, bleaching event trigger probability, saturation state sensitivity, basal coral growth, basal coral mortality	This study used the Coral Mortality and Bleaching Output (COMBO) model, which comprises two interacting modules: (1) the long-term change calculates changes in coral cover over time in response to long-term changes predicted for OA and warming. The second module represent episodic bleaching/ mortality events.	Assumes that for each subsequent bleaching event, the threshold increases by 0.2 degrees than the preceeding bleaching event. Assumes basal growth/mortality rates and impact of changes in ocean chemistry. See full article for full list of key assumptions	Business as usual scenario (BAU) and GHG mitigation policy scenario	2.5 degree x 2.5 degree	No	N/A	This study applied the COMBO simulations to three major US regions and compared estimates of future coral cover under the BAU scenario.	Regional comparison of possible coral reef degradation. Possible to calibrate for other regions.	Progress to be made on climate effect on ecosystem biology/ecology. Definitions of increasing thermal thresholds is unclear.
1690	Kwiatkowski, Lester; Cox, Peter; Halloran, Paul R.; Mumby, Peter J.; Wiltshire, Andy J.	Coral bleaching under unconventional scenarios of climate warming and ocean acidification	NATURE CLIMATE CHANGE	2015	40	Excess heat' threshold model	Thermal threshold technique	DHM	Fraction of reef cells at risk of severe bleaching (%) (annual)	Global	Global	SST, DHMs, DHM threshold for bleaching events, aragonite saturation state, DHM threshold moderated by aragonite saturation state, RCP with SRM (aersol radiation management intervention)	This study uses a threshold/excess heat model approach and simulates the frequency of severe bleaching events within 1 x 1 degree reef cell grids. The study uses different DHM thresholds according to aragonite saturation state. The models are forced by different RCP scenarios and a scenario of aerosol radiation management.	Assumes no adaptation/acclimatization. Assumes DHM thresholds is a reliable proxy through to 2100.	RCP2.6 and 4.5	1 x 1 degree	No	N/A	The study provides a global picture of possible futures of coral reef bleaching under projected increases in modelled SSTs. The study examines coarse regional differences in susceptibility under scenarios of reduced aragonite saturation stae and aerosol management.	Critical insight into potential mitigation scenairo on a global-scale and considers paralell OA	Progress to be made on climate effect on ecosystem/biology. Definition of non-survivable bleaching events (heating >2DHM)) is uncertain
1005	Kubicek, Andreas; Breckling, Broder; Hoegh-Guldberg, Ove; Reuter, Hauke	Climate change drives trait-shifts in coral reef communities	Scientific Reports	2019	27	Population dynamic model	Continuous variable model	N/a	Relative coral cover of massive versus branching corals (%)	Simulation	Indian Ocean	The model considers three coral traits (i) growth rate, (ii) heat tolerance, (iii) and competitiveness. Surface factor, coral growth forms, temperature increases and intensity were drivers of the model outputs, as well as differeing adaptation scenarios, which were mimicked via rolling climatologies (10 versus 50 years).	The simulations tested how environmental parameters determined the survival of coral traits and shaped coral reef communities. In each simulation, 20 coral species were included in pairs of species, sharing the same combinations of traits. For each scenario (1-4), the study tested different thermal increases, frequencies and adpatation sceanrios.	Assumes rolling climatology is a good proxy for adaptive responses from thermal history. Bleaching and mortality probabilities based on empirical evidence and extrapolates to simulated scenario. See paper for detailed description of parameter settings/ assumptions.	1 degree above simulated temperatures (RCP2.6), 2 degrees above simulated temperatures (RCP4.5), and 4 degrees above simulated temperatures (RCP6.0-8.5)	Simulation of 50 x 50 m	N/A	N/A	Here, a spatially explicit model was used to examine three coral traits (i) heat tolerance, (ii) competitiveness, and growth performance under various scenarios, including scenarios of adaptation potential. The model outputs deliver estimaes of required adapatation potential under different future emissions scenarios based on predicted % changes in coral cover, species composition. The study furt…	The model captures local-scale ecological/ biological processes. Possible to calibrate for other regions. Insight into the potential shifts in coral traits and community compositions. Estimates required rates of adaptation.	Requires relevant biological/ecological data to the region and focal species of interest. Progress to be made on validating key assumptions/parameter settings, including possible adaptation rates.
1088	Kornder, Niklas A.; Riegl, Bernhard M.; Figueiredo, Joana	Thresholds and drivers of coral calcification responses to climate change	GLOBAL CHANGE BIOLOGY	2018	51	Predictive meta-analysis	Continuous variable model	N/a	Calcification	Global	Global	delta temperature, pCO2, Degree of stress, coral genus, life history stage, climate zone, coral reef habitat, season, presence/absence of feeding	This meta-analysis/synthesis uses changes in temperature and pCO2 from published experiments to formulate effect sizes under low and high levels of stress for both stressors. Theses effect sizes are then used to compare effect sizes among different factors (life history stages)	Assumes no genetic adaptation/acclimatization processes.	RCP6.0 and RCP8.5	N/A	No	N/A	This study estimates the effect of warming and ocean acidification, and their interaction on the sensitivity of coral calcification responses. The study estimates stress-effect relationships and how they differ among relevant factors.	Global picture of climate change/ OA effects on coral calcification. Considers dual global stressors.	Assumes no potential for genetic adaptation/acclimatizations. Progress to be made on key assumptions. Lacks consideration of variation of stressors on local scales
350	Klein, Shannon G.; Geraldi, Nathan R.; Anton, Andrea; Schmidt-Roach, Sebastian; Ziegler, Maren; Cziesielski, Maha J.; Martin, Cecilia; Radecker, Nils; Frolicher, Thomas L.; Mumby, Peter J.; Pandolfi, John M.; Suggett, David J.; Voolstra, Christian R.; Aranda, Manuel; Duarte, Carlos M.	Projecting coral responses to intensifying marine heatwaves under ocean acidification	GLOBAL CHANGE BIOLOGY	2022	9	Predictive meta-analysis	Continuous variable model	N/a	Numerous	Global	Global	Maximum marine heatwave intensity, pCO2, ambient- control experimental treatments (temperature and CO2)	This study models effect size estimates under rates of temperature and pCO2 inreases in experimental assessments from the published literature. Based upon two different effect size calculations, the study delivers future changes in coral biological responses under RCP2.6, 4.5, and 8.5 scenarios. For this, the study uses climate model simulations to project future increases in marine heatwave inte…	Assumes no adaptation/acclimatization. Assumes no geographical variation in responses.	RCP2.6, 4.5, and 8.5	1 x 1 degree (for MHW intensities only)	No	N/A	This study combines projections of future MHW intensities for coral reef regions with effect sizes calculated from a meta-analysis of coral biological responses. The study estimates potential interactive effects of MHWs and OA and provides estimates for the near-future, mid century and end of century	Projections incorporate biological responses and provide global picture of marine heatwave impacts. Considers how OA affects coral responses to climate.	Considers only increases in marine heatwave intensities. Improvements needed to address geographic variation in responses and ecological relevance. Assumes no adaptive potential.
14	Khalil, Idham; Muslim, Aidy M.; Hossain, Mohammad Shawkat; Atkinson, Peter M.	Modelling and forecasting the effects of increasing sea surface temperature on coral bleaching in the Indo-Pacific region	INTERNATIONAL JOURNAL OF REMOTE SENSING	2023	0	Other	Continuous variable model	N/a	Coral bleaching frequency and occurrences	Regional	Coral Triangle and South China Sea	Minimum SST, Maximum SST, Mean SST, historical bleaching records (bleaching and no bleaching)	The study uses a logistical regression approach and uses simulated minimum, mean and maximum SST data as covariates to model coral bleachinhg probabilities under RCP2.6 - a low emissions scenario - through to 2100.	Assumes no potential future adaptation.	RCP2.6 CMIP5	5km2 resolution	No	N/A	This study models bleaching probabilities based on simulated maximum SST and investigated to deliver projections under RCP2.6 through 2100 in the coral triangle and south china sea.	Possible to calibrate for other regions. Tests multiple SST parameters.	Progress to be made on the incorporation of adaptation/acclimatization processes.
2059	Kennedy, Emma V.; Perry, Chris T.; Halloran, Paul R.; Iglesias-Prieto, Roberto; Schoenberg, Christine H. L.; Wisshak, Max; Form, Armin U.; Carricart-Ganivet, Juan P.; Fine, Maoz; Eakin, C. Mark; Mumby, Peter J.	Avoiding Coral Reef Functional Collapse Requires Local and Global Action	CURRENT BIOLOGY	2013	212	Population dynamic model/ Other (carbonate budget model)	Continuous variable model	N/a	Coral reef net carbonate production	Regional	Caribbean	The carbonate budget algorithm used 115 input parameters. See article for full list of parameters and model forcing.	This study combines ecological models with carbonate budgets and climate models. The ecological model is used to simulate coral reef dynamics and reef carbonate budgets are forced with rising SST and aragonite saturation state under RCP2.6 and RCP8.5	Assumes no adaptation/acclimatization.	RCP2.6 and 8.5 (CMIP5)	0.25m2 reef cells	No	N/A	This study combines ecological models with carbonate reef budgets under future climate models to project impact of disturbances on coral reef patches. The study estimates reef carbonate budgets under the influence of rising SST and reductions in aragonite saturation state. The study provides insight into how local management can alter outcomes for carbonate reef budgets	Provides insight into how local management influence coral reef ecosystem services. Study combines in-depth coral population dynamics with carbonate reef budget models to project different outcomes under acute impact events and local-management.	No consideration of adaptation/acclimatization. Requires in-depth ecological/biological data for the region of interest.
1573	Kendall, Matthew S.; Poti, Matt; Karnauskas, Kristopher B.	Climate change and larval transport in the ocean: fractional effects from physical and physiological factors	GLOBAL CHANGE BIOLOGY	2016	24	Population dynamic model	Continuous variable model	N/a	% change in larval influx and % change larval export per reef cell	Regional	Micronesia	Modelled sea-surface temperature, velocities of surface currents/ocean circulation, threshold for PLD decline with 2.74C of warming.	A grid was used a spatial framework, which was based upon uncoupled OGCM simulations that were forced by future changes in ocean circulation patterns and SST. Pelagic larval durations were reduced by 17% at warming of 2.74C (RCP8.5) and larval fate was determined by current velocities and SST throughout the century.	No consideration of genetic adaptation. Assumes PLD responses to warming applies to broad scale responses.	RCP8.5 (CMIP5)	1/12° x 1/12° (~9 km)	Yes	Statistical	This study simulates future larval connectivity according to future changes to the physical transport of larvae and the physiological impact of rising SST on pelagic larval durations (PLDs). The runs sets of simulations according to a defined effect of rising temperatures on PLDs.	Explicit representation of coral reef dynamics. Possible to calibrate for other regions. Projections incorporate early-life history stage.	Progress to be made on climate effect on PLD. Considers average increase in SST and surface current velocities.
172	Kalmus, P.; Ekanayaka, A.; Kang, E.; Baird, M.; Gierach, M.	Past the Precipice? Projected Coral Habitability Under Global Heating	EARTHS FUTURE	2022	1	Excess heat' threshold model	Thermal threshold technique	DHW	Fraction of reef cells at risk of severe bleaching (%)	Global	Global	Mean monthly SST, DHWs, mean surface temperature anomalies, Thermal departure frequency (return times 5 versus 10 years), DHW thresholds, Climatological DHW thresholds	This model uses a excess heat/ threshold approach and simulates SST and sea surface temperature anomalies under RCP2.6, 4.5, 7.0 and 8.5 (CMIP6). The study applies standard and climatological DHW thresholds to examine differences in projection of bleaching event frequencies.	Assumes no future adaptation/acclimatization. Assumes DHW thresholds and frequency of events are reliable proxy for global reefs	RCP2.6, 4.5, 7.0, 8.5 (CMIP6)	1km x 1km	Yes	Statistical	This study downscaled SST observations to 1km resolution and applies an excess heat/threshold approach. The study compares the use of different DHW thresholds based on recent climatology and calculates the date after which a location increasinhg heat exceeds the metrics.	Possible to calibrate for other regions. Investigates possible local management intervention.	Progress to be made on biology/ecology of the ecosystem. No consideration of future adaptation/acclimatization . Considers frequency of stressor events.
990	Jones, Lewis A.; Mannion, Philip D.; Farnsworth, Alexander; Valdes, Paul J.; Kelland, Sarah-Jane; Allison, Peter A.	Coupling of palaeontological and neontological reef coral data improves forecasts of biodiversity responses under global climatic change	ROYAL SOCIETY OPEN SCIENCE	2019	16	Species distribution model	Continuous variable model	N/a	% habitat suitability	Global	Global	SST mean annual, mean Dec-Feb irradiance, mean June-Aug irradiance, mean annual salinity, bathymetry	This species distribution model uses coral reef presence records from modern day reefs and paleontological records and correlates their presence with 5 environmental variables. The model then simulates future SST values under RCP4.5 and RCP8.5 to project habitat suitability.	Assumes environmental variables are only constraints for coral reef habitat	RCP4.5 and RCP8.5, CMIP5	1.25 x 1.25 degree	No	N/A	This species distribution model correlates environmental variables with current-day and paleontological records of coral reef habitats to deliver future estimates of habitat suitability through to 2100 under RCP4.5 and RCP8.5. The study assesses the impacts of ocean warming (increasing SST)	Global picture of impacts of warming on coral reef habitat suitability. Study uses current-day and paleontological records of coral reef presence	Progress to be made factors driving habitat suitability. No consideration of genetic adaptation/acclimatization
182	Holstein, Daniel M.; Smith, Tyler B.; van Hooidonk, Ruben; Paris, Claire B.	Predicting coral metapopulation decline in a changing thermal environment	CORAL REEFS	2022	4	Population dynamic model	Thermal threshold technique	DHW	Meta-population persistence	Regional	Caribbean	SST, DHWs, DHW threshold (DHW 8), Adult spawning times, Time of larval competency, Maximum PLD, larval mortality rate, larval buoyancy, life-time egg production, stock-recruitment relationship, critically low coral cover relationship.	The study integrates two independent models (1) an excess heat/threshold model that simulates DHWs and sets a threshold of >8 DHWs and (2) a coral larval disperal and connectivity model for Orbicella annularis, which predicts meta-population persistence	Assumes that annual bleaching over 10 years completely restricts patch connectivity. Patches were assumed to be homogenous throughout the model. No consideration of adaptation/acclimatization.	RCP8.5 (CMIP5)	0.02km reef patches	Yes	Unclear	This study investigates possible metapopulation fragmentation and decline in reponse increasing frequency of bleaching evets. The study focuses on the Caribbean region and uses Orbicella annularis as a model coral.	Explicit representation of coral reef connectivity/dynamics. Possible to calibrate for other coral taxa and regions. Insight into possible effects of rising SST on reef patch connectivity.	Progress to be made on impacts of heatwaves on biology/ecology. Considers only increases in bleaching event frequency.
2305	Hoeke, Ron K.; Jokiel, Paul L.; Buddemeier, Robert W.; Brainard, Russell E.	Projected Changes to Growth and Mortality of Hawaiian Corals over the Next 100 Years	Plos ONE	2011	44	Population dynamic model	Continuous variable model	N/a	% change in coral cover	Regional	Hawaiian Archipelago	Simulated SST and atmospheric CO2, modelled relationship between coral growth rates and temperature as well as modelled relationship with DHMs and mortality.	Models based on ensemble calculations of a coral growth and mortality model that uses simulated SST & atmospheric CO2 as well as observed coral growth and mortality rates. SST and CO2 predictions were derived from the World Climate Research Programme (WCRP) multi-model dataset, statistically downscaled with historical data.	Assumes that long term coral growth and mortality were at equilibrium at the start of the model run (year 2000). Assumes that seawater pCO2 is at equilibrium with atmospheric CO2 over an annual time scale. The sensitivity of corals to decreases in aragonite saturation state is assumed on a decrease in growth per unit basis (e.g., 0.3).	AR4 A1B (IPCC 2007)	1 degree of latitude	Yes	Statistical	The study provides broad scale projections of coral cover change in the Hawaiin Archipelago. The study examines regional differences in suspectibility and examines the influence of climate model uncertainties on changes in coral cover. The study also examines uncertainties in coral adpatation rates to warming on changes in coral cover. The study examines two main scenarios, (1) a less resilient c…	The study employs a systematic evaluation of climate change effects on coral reefs in the Hawaiian Archipelago. The study tests the effect of climate change prediction uncertanties and explores the role of possible adaptation rates on coral cover outcomes. The study also explores spatial and temporal variance.	Requires relevant biological data to the region of interest and developed for only one region. Progress to be made on key assumptions, including possible adaptation rates and rate of calcification decline under ocean acidification. Progress to be made on geographical resolution of projections.
2309	Hoegh-Guldberg, Ove	Coral reef ecosystems and anthropogenic climate change	REGIONAL ENVIRONMENTAL CHANGE	2011	151	Excess heat' threshold model	Thermal threshold technique	DHM	Number of bleaching events per decade	Regional	South coast of Jamaica, Phuket, and Tahiti	Modelled monthly sea-surface temperature, Bleaching threshold DHM>1 degree, Bleaching threshold DHM>2 (mass bleaching)	DHM values were simulated from simulated SST values under scenario representing 560ppm CO2 (IS29a scenario). The scenarios set DHM thresholds to estimate the risk of severe bleaching. The simulation assumes that reefs will degrade irreversibly when bleaching events occur 5 times per decade	Bleaching event probabilities of recurrence every 5 years (0.2/year return rate). No adaptation/acclimatization. Assumes threshold as reliable predictor of widespread bleaching.	IS92a scenario	2.8 to 5.6 degree	No	N/A	This study aims to estimate the future frequency of bleaching events per decade under the IS29a scenario	Regional comparison of possible coral reef degradation. Possible to calibrate for other regions.	Progress to be made on biology/ecology of the system. No consideration of acclimatization/adaptation processes. Considers only heating event frequency.
2684	Hoegh-Guldberg, O	Climate change, coral bleaching and the future of the world's coral reefs	MARINE AND FRESHWATER RESEARCH	1999	2461	Excess heat' threshold model	Thermal threshold technique	Absolute (defined degrees celcius limit)	Bleaching events per decade	Regional	Jamaica, Phuket, Tahiti, Rarotonga, Southern GBR, Central GBR, Northern GBR	SST, absolute temperature thresholds, region	SST values were simulated according to different climate models and the frequency of SST that exceeded absolute temperature threshold for each region.	Assumes no adaptation/acclimatization. Assumes absolute temperature thresholds are widespread proxy for bleaching events for each region.	IS92a scenario	2.8 to 5.6 degree	No	N/A	This study aims to estimate the future frequency of bleaching events per decade under the IS29a scenario	Regional comparison of possible coral reef degradation. Possible to calibrate for other regions.	Progress to be made on biology/ecology of the system. No consideration of acclimatization/adaptation processes. Considers only heating event frequency.
2625	Guinotte, JM; Buddemeier, RW; Kleypas, JA	Future coral reef habitat marginality: temporal and spatial effects of climate change in the Pacific basin	CORAL REEFS	2003	185	Excess heat' threshold model	Thermal threshold technique	Absolute (defined degrees celcius limit)	Categorical measures of marginality	Global	Global	SST, Aragonite saturation state, Absolute temperature threshold range, saturation state threshold	This study uses a threshold/excess heat model approach and simulates future SST and aragonite saturation state. The model applies thresholds for aragonite saturation state at 3 different levels equating to marginal, adequate, and optimal. The model also applies an absolute temperature range in which corals experience no stress. The model output estimates reefs at risk/marginality	Assumes no adaptation/acclimatization. Assumes absolute temperature thresholds are widespread proxy for bleaching events for each region.	SRES B2	1 x 1 degree	No	N/A	The study provides a basic, global picture of possible outcomes for coral reefs assuming present-day thresholds hold until the mid-late century. The study examines the effect of both rising SST and reduced aragonite saturation state	Global picture of potential coral reef thermal suscpetibility and marginality owing to OA. Permits coarse regional comparisons	Progress to be made on threat of SST and OA on biology/ecology of the system. No consideration of acclimatization/adaptation.
2102	Frieler, K.; Meinshausen, M.; Golly, A.; Mengel, M.; Lebek, K.; Donner, S. D.; Hoegh-Guldberg, O.	Limiting global warming to 2 degrees C is unlikely to save most coral reefs	NATURE CLIMATE CHANGE	2013	271	Excess heat' threshold model	Thermal threshold technique	DHM	Fraction of reef cells at risk of long-term degradation (%)	Global	Global	Modelled monthly sea-surface temperature, Bleaching threshold DHM2 degree, Bleaching threshold DHM thermal adaptation is assumed to increase linearly from DHM2 to DHM6 or more at 2100. Bleaching threshold under OA scenario, with tranisiton from 2DHM to 0DHM.	DHM values were simulated from simulated SST values under numerous SRES CO2 scenarios (B1, A2, and A1B) within 0.5 x 0.5 degree grid cells containing reefs. The models set DHM thresholds to estimate the fraction of reef grid cells at risk of severe bleaching, which is assumed to place coral reefs at risk of long-term degradation. Severity of bleaching determined by the DHM used. Additionally, the…	Bleaching event probabilities of recurrence every 5 years (5-year return rate). Adaptation/acclimatization rates are assumed. Assumes threshold as reliable predictor of widespread bleaching.	SRES B1, A2, and A1 (CMIP5)	0.5 x 0.5 degree (50km x 50km)	Yes	Statistical	Projecting the impact of climate change on long-term coral reef degradation using the DHM threshold/excess heat approach. The study includes two alternative threshold scenarios testing possible outcomes under adaptation and ocean acidification. The study examines uncertainty in projected regional SST.	Global picture of future coral reef degradation under projected increases in the frequency of bleaching events.	Progress to be made on climate effect on ecosystem/biology. Definition of non-survivable bleaching events (heating >2DHM at frequency of 0.2yr-1) is unclear. Considers only increases in frequency of bleaching events.
1968	Freeman, Lauren A.; Kleypas, Joan A.; Miller, Arthur J.	Coral Reef Habitat Response to Climate Change Scenarios	Plos ONE	2013	44	Species distribution model	Continuous variable model	N/a	% change in habitat suitability	Global	Regional	CTS, Phosphate, Current speed, Salinity, Aragonite saturation state, and PAR were used to estimate habitat suitability. However, the study investigates more environmental parameters, but some were excluded due to correlating independent factors.	The species distribution model correlates presence records and environmental parameters to predict habitat sutability through to 2100 under two RCP scenarios (RCP4.5 and RCP8.5). The study uses a grid reef cell approach, where cells containing reefs and present day environmental conditions from layerss were used to train the model. The model produces estimates of changes in habitat suitability fo…	No consideration of genetic adaptation. Assumes current day environmental niches apply to those through 2100. Does not account for bathymetry and depth of reefs.	RCPs 4.5 and 8.5.	1x1 degree	No	N/A	The study focuses on projecting the proportion of potential habitat change for coral reefs via Niche models. The study first examines environmental variables driving the current day distribution of coral reefs at 1x 1 degree geograpghical resolution, estimates environmental variables as key drivers of habitat suitability and then projects changes through 2100.	Future changes in habitat suitability for coral reefs, permitting geograpghical comparison among regions, considering numerous environmental drivers.	Progress to be made on parameters determining habitat suitability (i.e., only environmental variables). Does not consider acclimatization/adaptation or bathymetry, which will be major drivers of coral reef futures.
1718	Freeman, Lauren A.	Robust Performance of Marginal Pacific Coral Reef Habitats in Future Climate Scenarios	PLOS ONE	2015	21	Species distribution model	Continuous variable model	N/a	% habitat suitability and locations for suitable habitats	Regional	Remote Pacific Reefs	SST, SS phosphorus, SS dissolved O2, SS salinity, mean annual temperature variability, DHWs, aragonite saturation state, annual storm frequency, instense hurricane events, PAR, surface current velocities	The species distribution model uses presence of coral reefs from 305 locations and their corresponding physiochemical conditions to estimate future habitat suitability across the remote Pacific. The authors used the Maxent ecosystem niche model, which handles presence and absence data	Assumes reef presence correlates to healthy condition.	RCP4.5 and RCP8.5, CMIP5	1 x 1 degree	No	N/A	This study presents output of species distribution models that offer projections of future coral habitat suitability under future warming scenarios, based on occurrence data of 305 coral reefs in marginal Pacific ocean.	Possible to calibrate for other regions. Considers numerous environmental variables.	Assumes no potential for adaptive processes. Resolution of envirionmental layers could be imporved to represent local-scale environmental dynamics of reefs.
2283	Edwards, Helen J.; Elliott, Ian A.; Eakin, C. Mark; Irikawa, Akiyuki; Madin, Joshua S.; McField, Melanie; Morgan, Jessica A.; van Woesik, Robert; Mumby, Peter J.	How much time can herbivore protection buy for coral reefs under realistic regimes of hurricanes and coral bleaching?	GLOBAL CHANGE BIOLOGY	2011	42	Population dynamic model	Thermal threshold technique	DHW	Total coral cover (%) and number of bleaching events	Regional	Caribbean	Mean annual monthly SST, DHWs, coral parameters (recruitment, colony growth, predation, basal mortality), algal parameters (growth, grazing from herbivores), coral/algal competitive interactions, empirical relationship between DHW and bleaching/ mortality of corals, Hurricane impacts on coral/algal growth.	This model represents dynamics of corals, macroalgae, and bare substrate within 2D reef patches under increasing CO2 scenarios and local scale processes (herbivory and hurricane impacts). The model uses established relationships between changing environmental DHWs and coral mortality, as well as known impacts on hurricanes on coral population dyanimcs. The model simulates coral population dynamic…	Assumes reef homogeneity below 4km resolution. Coral populations are open. See full article for list of key assumptions.	SRES A1FI, A1T, A1B	0.25m2 reef cells	No	N/A	This study aimed to examine the impact of recurrent thermal stress and hurricane impacts on Carribean coral populations under three SRESA1 emissions scenarios. The study investigates how different coral reef population dyanmics influence coral cover output under rising SST and hurricane impacts	Explicit representation of coral life history dynamics. Possible to calibrate for other taxa amd regions.	Requires in-depth ecological/ biological data of the focal region. Definition of survivable bleaching events/recovery unclear.
2455	Donner, Simon D.	Coping with Commitment: Projected Thermal Stress on Coral Reefs under Different Future Scenarios	Plos ONE	2009	160	Excess heat' threshold model	Thermal threshold technique	DHM	Fraction of reef cells at risk of severe bleaching (%)	Global	Global	Simulated SST, bleaching DHM threshold set at 2DHM and presence/absence of 1.5C adaptation	DHM values were simulated from modelled SST values under four RCP AR5 scenaiors within geographic cells containing reefs. The models set severe bleaching threshold at DHM>2. The model also simulated 1.5degree increase in thermal tolerance as a proxy for adaptation.	Assumes 1.5 degree increase in bleaching threshold by 1.5 C simulates adaptation. Assumes 2DHM bleaching threshold is a reliable predictor of severe bleaching.	Comitted scenario, A1b, A1F1, B1, A2	0.5 x 0.5 degree	No	N/A	This study simulates observed SST and forces projections with simulated SSTs under four future climate change emissions scenarios, based on a defined bleaching threshold. The study quantifies the future frequency of bleaching events and simulates the possible influence of simulated increase in thermal threshold.	Global picture of future coral reef degradation under projected increases in the frequency of bleaching events.	Progress to be made on climate effect on ecosystem/biology. Definition of non-survivable bleaching events (heating >2DHM at frequency of 5 years) is unclear. Considers only increases in frequency of bleaching events.
2577	Donner, SD; Skirving, WJ; Little, CM; Oppenheimer, M; Hoegh-Guldberg, O	Global assessment of coral bleaching and required rates of adaptation under climate change	GLOBAL CHANGE BIOLOGY	2005	428	Excess heat' threshold model	Thermal threshold technique	DHM/DHW	Fraction of reef cells at risk of severe bleaching (%)	Global	Global	SST, SST anomalies, DHWs, DHMs, DHW thresholds and DHM thresholds	This study represents an excess heat/threshold model. DHM values were simulated from modelled monthly SST values under numerous SRES scenarios(A2 and B2) within 36km x 36km grid cells containing reefs. The models set DHM/DHW thresholds to estimate the fraction of reef cells with a high probability of severe bleaching.	Assumes no adaptation/acclimatization. Assumes DHM threshold is a reliable proxy through to 2100.	SRES A2, and B2	36 km x 36 km	Yes	Statistical	This study uses a threshold/excess heat model to simulate the timing of severe annual bleaching events across the pan-tropics. The study tests uncertainty of downsscaled projections. The study employs to different thresholds under two future emissions scenarios.	Regional insight into impacts of warming on coral reefs. Downscaled projections.	Progress to be made on biology/ecology of the ecosystem. No consideration of future adaptation/acclimatization . Considers frequency of stressor events.
1701	Descombes, Patrice; Wisz, Mary S.; Leprieur, Fabien; Parravicini, Valerianio; Heine, Christian; Olsen, Steffen M.; Swingedouw, Didier; Kulbicki, Michel; Mouillot, David; Pellissier, Loic	Forecasted coral reef decline in marine biodiversity hotspots under climate change	GLOBAL CHANGE BIOLOGY	2015	56	Species distribution model	Continuous variable model	N/a	% habitat suitability and % change in habitat suitability	Global	Global	SST, coral occurrences in present-day and in eocene epoch	The study coupled occurrence data from the middle Eocene and present-day with temporal windows, which were considered as thermal constraints. The study then used generalized linear model with binomial distribution and logistic link function and modelled future thermal susceptbility of reefs under RCP4.5 and 8.5.	Assumes no adaptation/acclimatization. Assumes thermal stress is the only constraits for coral reef habitats	RCP2.6, 4.5, and 8.5	1 x 1 degree	No	N/A	The study presents a niche modelling approach to projecting future thermal susceptibility of coral reefs. The study uses mid epocene and present-day coral occurrences	Global picture of potential coral reef thermal suscpetibility.	Temperature data driving coral occurrence and abundance are considered only constraints of habitat
143	DeFilippo, Lukas B.; McManus, Lisa C.; Schindler, Daniel E.; Pinsky, Malin L.; Colton, Madhavi A.; Fox, Helen E.; Tekwa, E. W.; Palumbi, Stephen R.; Essington, Timothy E.; Webster, Michael M.	Assessing the potential for demographic restoration and assisted evolution to build climate resilience in coral reefs	ECOLOGICAL APPLICATIONS	2022	2	Eco-evolutionary model	Continuous variable model	N/a	% change in coral cover	Global	Global	SST (3C increase at 100 years), additive genetic variance, coral effective fecundity, effect of macroalgae on coral, effect of coral on macroalgae, scaling factor for coral growth rate, macroalgae mortality, scaling factor for macroalgal growth rate, thermal tolerance breadth	The study uses a eco-evolutionary model to quantify the effect of demographic restoration efforts and assisted evolution by simulating realistic outplanting efforts at different levels of genetic variance/biology scenarios. Specifically, the study uses a generalized simulation framework to model coral/algal community dynamics under a gradient of +3C warming to determine required supplementation e…	Assumes that input requirements scale linearly with reef system size. Assumes all reefs are homogenous at start of simulation and starting coral cover = 25%. See full article for list of key assumptions/ model settings	3C at 2100	100km2 reef patch	No	N/A	The study employs an eco-evolutionary approach that incorporates coral/algal population dynamics under a gradient warming scenario reaching 3C. The study quantifies the effect of demographic restoration efforts and assisted evolution and considers potential spatial planning at local scales	Explicit representation of coral/algal dynamics and possible adaptation forced by restoration efforts at local scales.	Requires in-depth ecological/ biological data of the focal region. Progress to be made on additive genetic variance scenarios and considers only rising temperatures, no other stressor
1975	Couce, Elena; Ridgwell, Andy; Hendy, Erica J.	Future habitat suitability for coral reef ecosystems under global warming and ocean acidification	GLOBAL CHANGE BIOLOGY	2013	52	Species distribution model	Continuous variable model	N/a	% change in habitat suitability and fraction of reefs considered suitabile	Global	Global	Variables of SST, Salinity, Nutrients, Irradiance, Aragonite Saturation state, dust level, cyclone activity, current speed	This study applies two different modelling approaches (Maximum entropy and boosted regression lines) and correlates environmental variables to presence of current-day coral reefs. The models assumes that environmental factors used act as constraints for coral reef habitat.	Assumes environmental variables are only constraints for coral reef habitat	SRES A2, A1B, and B1	1 x 1 degree	No	N/A	This species distribution model correlates environmental variables with current-day coral reef habitats to deliver future estimates of habitat suitability through to 2100 under A1B, A2, and B1. The study assesses the impacts of ocean warming and ocean acidification.	Global picture of warming and OA impacts on coral reef habitat suitability.	Progress to be made on factors considered to drive habitat suitability. No consideration of genetic adaptation/acclimatization.
2060	Couce, E.; Irvine, P. J.; Gregorie, L. J.; Ridgwell, A.; Hendy, E. J.	Tropical coral reef habitat in a geoengineered, high-CO2 world	GEOPHYSICAL RESEARCH LETTERS	2013	18	Species distribution model	Continuous variable model	N/a	Habitat suitability index	Regional	Indo-Pacific warm pool	26 predictive variables were used, including mean annual and extreme monthly values of SST, aragonite saturation state, salinity, nutrients, and light availibility. The variables also included std of SST	Boosted Regression Trees and Maxent approaches were used to correlate environmental factors with the distribution of coral reefs to identify environmental constraints suitable for coral reefs.	Assumes no adaptation/acclimatization. Assumes environmental variables are only constraits for coral reef habitat	RCP3, 4.5 and 8.5	1 x 1 degree	No	N/A	This species distribution model correlates environmental variables with current-day of coral reef distributions to deliver future estimates of habitat suitability through to 2100 under RCP3, RCP4.5 and RCP8.5. The study assesses the potential role of solar radiation management interventions	Study investigates impact of potential intervention in projection models. Study considers numerous local and global stressors. Possible to replicate in other regions.	Progress to be made on factors considered to drive habitat suitability. No consideration of genetic adaptation/acclimatization.
425	Cornwall, Christopher E.; Comeau, Steeve; Kornder, Niklas A.; Perry, Chris T.; Hooidonk, Ruben van; DeCarlo, Thomas M.; Pratchett, Morgan S.; Anderson, Kristen D.; Browne, Nicola; Carpenter, Robert; Diaz-Pulido, Guillermo; D'Olivo, Juan P.; Doo, Steve S.; Figueiredo, Joana; Fortunato, Sofia A. V.; Kennedy, Emma; Lantz, Coulson A.; McCulloch, Malcolm T.; Gonzalez-Rivero, Manuel; Schoepf, Verena; S…	Global declines in coral reef calcium carbonate production under ocean acidification and warming	PROCEEDINGS OF THE NATIONAL ACADEMY OF SCIENCES OF THE UNITED STATES OF AMERICA	2021	52	Predictive meta-analysis	Thermal threshold technique	DHW	Coral reef net carbonate production	Global	Global	Coral calcification rates, CCA calcification rates, bioerosion rates, sediment dissolution, modelled SST, surface pCO2, pH, and DHWs. Established thresholds of DHWs on coral cover.	This study collates published measurements of calcification rates (corals and CCA), bioerosion rates, and sediment dissolution to quantify the impacts of warming, acidification, and the dual stressors. The model quantifies the effects of the stressor(s) under RCP2.6, 4.5, and 8.5. The effect sizes are then applied to measured rates of reef carbonate production on reefs where benthic community cov…	Assumes impacts of MHWs on coral cover are consistent into the future (i.e. no adaptive processes accounted for). Assumes reefs cannot recover if MHW frequencies exceed 2/decade. See article for full list of assumptions (including physical bioerosion).	RCPs 2.6, 4.5, and 8.5 IPCC AR5 (CMIP5)	1 x 1 degree	No	N/A	This study collates published reports of reef carbonate production, and parameters affecting these rates to estimate effect sizes in response to warming, acidification, and the dual stressors. The study then projects impacts across 233 global locations under RCP2.6-8.5 through to 2100.	Forecasts incorporate whole-ecosystem response, provides global analysis of warming and OA. Considers spatial and temporal effects and role of non-coral taxa.	Progress to be made on key assumptions (e.g., heatwave impacts on coral cover through time). Assumes no adaptive potential.
1706	Cooper, Jennifer K.; Spencer, Matthew; Bruno, John F.	Stochastic dynamics of a warmer Great Barrier Reef	Ecology	2015	11	Population dynamic model	Continuous variable model	N/a	Probability of low coral cover	Regional	Great Barrier Reef, Australia	Simulated SST, Simulated SST anomalies, and local threat level index	This study used a mulit-variate model to quantify the effects of warming and local threats on the short-term dynamics on benthic reef community compositions and examines long-term changes in climatology on reefs using empirical models and a novel analytical approach to project probability estimates of low coral cover (equal to or less than 10%).	Uses long-term climatology, rather than temperature anomalies, to model coral community compositions	2 degree global warming	4 x 4km	No	N/A	The study investigates short-term community changes (e.g. coral cover) under projected warming and local threat levels. The study examines changes in community dynamics using a multivariate approach	Explicit representation of coral reef dynamics. Possible to calibrate for other taxa and regions. Projections incorporate climate factors and local pressures,	Requires relevant ecological data, and currently developed only for one region. Requires ecological/environmental time series.
179	Chollett, Iliana; Escovar-Fadul, Ximena; Schill, Steven R.; Croquer, Aldo; Dixon, Adele M.; Beger, Maria; Shaver, Elizabeth; Pietsch McNulty, Valerie; Wolff, Nicholas H.	Planning for resilience: Incorporating scenario and model uncertainty and trade-offs when prioritizing management of climate refugia	GLOBAL CHANGE BIOLOGY	2022	3	Eco-evolutionary model	Thermal threshold technique	DHW	Chronic stress metric	Regional	Carribbean and Florida	SST, historical thermal conditions, future thermal conditions, DHW thresholds, hurrican impacts, larval connectivity	The study first models environmental characteristics that are correlated with with a higher chance of reef robustness (high larval connectivity, hurricane influence, and acute and chronic temperature conditions) in the past and in the future. The study then simulates increases in SST under downscaled projections for RCP2.6, 4.5, 7.0 and 8.5) to assess uncertainty in projections for local manageme…	Assumes no adaptation/acclimatization.	RCP2.6, 4.5, 7.0, 8.5	0.01 x 0.01 degree	Yes	Statistical	This study examine uncertainty in cimate change and models, and compares scenarios accounting for trade-offs in the context of marine conservation planning. The study identifies priority reef cells by incorporating uncertainty in climate change scenarios and models trade-offs such as larval connectivity and local scale pressures under rising SSTs.	Robust analysis of climate and model uncertainty and incorporation of uncertainties into conclusions. The study considers local-regional scale processes and high resolution.	Requires relevant layers at high resolution for focal regions. Improvements could be made to modelled impact of heat stress on biology/ecology of the system.
579	Cant, James; Salguero-Gomez, Roberto; Kim, Sun W.; Sims, Carrie A.; Sommer, Brigitte; Brooks, Maxime; Malcolm, Hamish A.; Pandolfi, John M.; Beger, Maria	The projected degradation of subtropical coral assemblages by recurrent thermal stress	JOURNAL OF ANIMAL ECOLOGY	2021	11	Population dynamic model	Thermal threshold technique	DHW	Total coral cover (m2), comparison of coverage (algae, coral, etc)	Regional	Solitary Islands Marine Park, NSW, Australia	SST, DHWs, DHW threshold (DHWs ≥ 4), colony growth rates, colony survival, coral colony fragmentation, size of new recruits, fecundity, morphological growth form	An integral projection model integrated rates of coral survival, growth, and recruitment observed over a 3-year period, which included the global thermal stress event. These data were used to quantify the effect of thermal stress of four populations (different growth forms). Stochastic simulations quantified the potential consequences of recurrent thermal stress events.	No consideration of genetic adaptation. Assumes that recruits are produced during the phase when they were observed. Assumes that the relationship between fecundity and colony size measured in tropical corals applies to the sub-tropical species examined. See article for full list.	RCPs 2.6, 4.5, 6.0, and 8.5 IPCC (CMIP5)	not reported	No (regional ocean model)	N/A	This study aimed to examine the impact of recurrent thermal stress on subtropical coral populations under four RCP emissions scenarios. The study investigates differences among coral growth form populations and considers recruitment and reproduction.	Explicit representation of coral life history dynamics. Possible to calibrate for other taxa amd regions.	Requires in-depth ecological/ biological data of the focal region. Progress to be made on consideraton of thermal history. Definition of survivable bleaching events/recovery unclear. Considers only frequency of defined thermal bleaching events
741	Cacciapaglia, Christopher William; van Woesik, Robert	Reduced carbon emissions and fishing pressure are both necessary for equatorial coral reefs to keep up with rising seas	Ecography	2020	7	Species distribution model	Continuous variable model	N/a	% reefs that will keep up with sea-level rise and carbonate reef production	Regional	Indo-Pacific	Simulated SST, Reef erosional rates in response to declining pH (OA), Increasing cyclone intensity, Local pollution, Fishing pressure, Carbonate production	The study uses a generalized-linear model in a Bayesian framework to examine the relationship between species occurrence and SST, PAR, and turbidity. Mechanistic constraints were then applied to the output of the models to estimate future accretion rates and project % of reefs that will keep up with SLR.	Assumes four focal species represent broad-scale patterns for all corals on global reefs. Calcification assumed to follow optimal performance curves to SST and light for models. Internal bioerosion set to remain constant into the future. See paper for full list of mechanistic assumptions.	RCPs 4.5, 6.0 and 8.5.	9.2 km	No	N/A	The study focuses on estimates of % reefs that will keep up with SLR. Specifically, the study employs an ensemble of species distribution models of four coral species to estimate regional differences in carbonate reef production under erosional rates in reponse to OA, increasing cyclone intensity, local pollution, fishing pressure, ad ocean warming.	Considers local, regional, and global drivers in projections. Provides insight into combined effects of stressors on reef habitat suitability.	Does not consider acclimatization/adaptation. Requires relevant ecological data for focal species.
1725	Cacciapaglia, Chris; van Woesik, Robert	Reef-coral refugia in a rapidly changing ocean	GLOBAL CHANGE BIOLOGY	2015	77	Species distribution model	Continuous variable model	N/a	% change in habitat suitability, habitat area in (km2)	Global	Global	Observed SST range, Observed PAR range, Presence/Absence data of 12 coral species, SST:PAR interaction, Future simulated SST, Thermal adaptation rate (0.012 C/decade)	The logistic regression model was used to correlate presence/absence data of 12 coral species with SST range and PAR range restricted to 20m. An algorthm was then used to randomly select sites for model training. The study then runs the species distribution models under rising SST (RCP8.5), but PAR was kept stable. An adaptation scenario was also run, including a theoretical rate of 0.012C/decade.	Assumes SST and PAR are only constraints for coral reef habitat	RCP8.5 (CMIP5)	9.2 km x 9.2km	Yes	Statistical	This species distribution model correlates SST and PAR with current-day presence/absence ecords of 12 coral species to deliver future estimates of habitat suitability through to 2100 under RCP8.5. The study assesses the impacts of ocean warming (increasing SST) only, where PAR is held constant under future scenarios. the study also investigates a possible adaptation scenario of 1C by 2100.	Possible to calibrate for other regions. Provides insight into potential winners and losers among coral spp. Higher resolution via statistical downscaling of climate models, providing better resolution relative to most of other species distribution models	Progress to be made on other factors driving habitat suitability. Only one stressor (SST). Progress to be made on possible adaptation scenario
1252	Cacciapaglia, C.; van Woesik, R.	Marine species distribution modelling and the effects of genetic isolation under climate change	JOURNAL OF BIOGEOGRAPHY	2018	20	Species distribution model	Continuous variable model	N/a	% change in habitat suitability, habitat area in (km2)	Regional	Indian and Pacific Ocean regions	SST range, PAR range	The species distribution model correlates presence/absence records of coral reefs in the indian and pacific oceans to estimate present-day and future habitat suitability (in km2). The authors used the maximum entropy algorithm, which handles presence and absence data.	Assumes no acclimatization processes.	RCP4.5, 6.0, and 8.5	9.2 km	Yes	Statistical	This study tests the possible effect of genetic isolation on coral habitat suitability under future emissions scenarios. The study correlates ranges in SST and PAR to the presence/absence of coral reef habitats. The study tests whether genetic isolation effects habitat suitability changes.	Possible to calibrate for other coral taxa. Insight into the potential role of genetic isolation in extension/contraction of coral habitat.	Assumes no potential for acclimatization. Assumes temperature and PAR are only factors determining habitat suitability
2498	Buddemeier, Robert W.; Jokiel, Paul L.; Zimmerman, Kirby M.; Lane, Diana R.; Carey, Julie M.; Bohling, Geoffrey C.; Martinich, Jeremy A.	A modeling tool to evaluate regional coral reef responses to changes in climate and ocean chemistry	LIMNOLOGY AND OCEANOGRAPHY-METHODS	2008	30	Population dynamic model	Thermal threshold technique	N/a	% change in coral cover and frequency of bleaching occurrence	Regional	Hawaii	SST, aragonite saturation state, baseline coral growth, baseline coral mortality, baseline coral growth/mortality patterns, coral growth/cover function of SST, mortality function of SST, growth/cover equation translator, threshold bleaching SST, Trigger probabilities, bleaching factor, bleaching mortality	This study used the Coral Mortality and Bleaching Output (COMBO) model, which comprises two interacting modules: (1) the long-term change calculates changes in coral cover over time in response to long-term changes predicted for OA and warming. The second module represent episodic bleaching/ mortality events.	Assumes absolute temperature thresholds for focal regions. Assumes no adaptation/acclimatization	A1FI, B2, A1B	1 x 1 degree	No	N/A	This study applied the COMBO simulations to Hawaii and compared estimates of future coral cover under three SRES scenarios under rising SST and decreasing aragoniate saturation state.	Possible to calibrate for other regions.	Progress to be made on climate effect on ecosystem biology/ecology. Definitions of increasing thermal thresholds is unclear. Low resolution for regional study
1780	Bozec, Yves-Marie; Mumby, Peter J.	Synergistic impacts of global warming on the resilience of coral reefs	PHILOSOPHICAL TRANSACTIONS OF THE ROYAL SOCIETY B-BIOLOGICAL SCIENCES	2015	55	Population dynamic model	Continuous variable model	N/a	Total coral cover (%)	Regional	Caribbean	Mean annual monthly SST, DHWs, coral parameters (recruitment, colony growth, predation, basal mortality), algal parameters (growth, grazing from herbivores), coral/algal competitive interactions, empirical relationship between DHW and bleaching/ mortality of corals, Empricial relationship between SST and calcification	Spatially explicit model was used to simulate individual and combined effects of chronic impacts (relationship between SST and coral calcification rates) and acute stress on coral population dynamics (bleaching/ mortality and DHW relationship. A grid was used as a spatial framework, and forced with future SST projections. The model includes coral and algal processes and competitive interactions.	Assumes no adaptation/acclimatization. Assumes relative coral calcification rates are 100% at simulation start. See full text for full list of parameter assumptions. Coral populations are open.	RCP8.5 (CMIP5)	1m2 reef cell	No regional SST used	N/A	This study focuses on local-scale coral population dynamics using a spatially-explicit modelling approach. The study investigates the individual and combined impacts of chronic and acute thermal stress, where chronic impacts represent the relationship between rising SST and calcification rates, and acute impacts represent the relationship between DHWs and coral bleaching/ mortality.	Models coral-algal dynamcis and consideration larval connectivity coral-algal dynamics. Possible to calibrate for other taxa and regions.	Requires empirical relationships between DHWs and mortality rates of focal species and other biological/ecological data. Progress to be made on parameter settings/rates. Only considers climate, not other drivers.
1784	Bozec, Yves-Marie; Alvarez-Filip, Lorenzo; Mumby, Peter J.	The dynamics of architectural complexity on coral reefs under climate change	GLOBAL CHANGE BIOLOGY	2015	62	Population dynamic model	Thermal threshold technique	DHW	Total coral cover (%) and rugosity	Regional	Caribbean	SST, SST anomalies, DHWs, DHW/coral mortality relationship, coral recruitment, coral colony growth, coral predation, coral basal mortality, macroalgal growth, macroalgal grazing from herbivores, competition for space, hurrican frequency, fishing pressure management, coral taxa, algal taxa, life history stage, whole-colony mortality (heat stress), partial colony mortality (heat stress)	The study employs a 3D coral-algal dynamic model, which simulates 1m2 reef patches of benthic communities. The model updates every 6 months following systematic and probabilistic decisions which reflect known coral/algal dynamics. The model is forced by future RCP8.5 scenario of future SST/DHWs and different hurricane frequencies.	Assumes no adaptation/acclimatization. Assumes topograpgical indices change proportionally. Assumes simplistic coral shapes. Assumes coral popultaions open. See full article for key assumptions/probabilities.	RCP8.5 (CMIP5)	1m2 reef cell	No	N/A	The study quantifies the impacts of rising SST and hurricanes on the 3D complexity of Caribbean reefs. The study considers local scale coral/algal population dyamics and local management of fishing pressure.	Possible to calibrate for other regions. Explicit representation of coral/algal dynamics and 3D topography.	No consideration of adaptation/acclimatization. Requires in-depth ecological/biological data for the region of interest.
399	Bleuel, Jessica; Pennino, Maria Grazia; Longo, Guilherme O.	Coral distribution and bleaching vulnerability areas in Southwestern Atlantic under ocean warming	SCIENTIFIC REPORTS	2021	12	Species distribution model	Continuous variable model	N/a	Probability of changes in coral cover, bleaching, and coral occurrence	Regional	Southwestern Atlantic	SST, SSS, diffusive attenuation coefficient, pH, DO, net primary production, bathymetry, rugosity, coral presence and abundance	Bayesian models were used to correlate environmental factors with the distribution, and abundance of corals on reefs in the southwestern Atlantic to identify environmental constraints suitable for coral reefs. The study then modelled future SST and SSS (all other variables held constant) under future RCP8.5 and predicted future coral distribition, cover, and probabilities of bleaching	Assumes no adaptation/acclimatization. Assumes environmental variables are only constraits for coral reef habitat	RCP8.5	0.08 x 0.08 degree	No	N/A	The study represents a species distribution model that uses a Bayesian approach to predict coral occurrence, cover, and coral bleaching probabilities	High resolution regional scale projections. Possible to calibrate for other regions.	Requires in-depth ecological/ biological data of the focal region. Environmental data driving coral occurrence and abundance are considered only constraints of habitat
2469	Baskett, Marissa L.; Gaines, Steven D.; Nisbet, Roger M.	Symbiont diversity may help coral reefs survive moderate climate change	ECOLOGICAL APPLICATIONS	2009	86	Eco-evolutionary model	Thermal threshold technique	N/a	Coral level population size	Global	Global	Coral host parameters include: carrying capacity, competition, growth rate, basal mortality, symbiont influence on mortality. Symbiont parameters include: symbiont carrying capacity, linear growth rates, exponential growth constant, environmental variance, mutational variance, and selectional variance	The model represents coral and symbiont ecological dynamics and symbiont evolutionary dynamics. The model tests the effect of future temperature changes on coral reefs where temperature tolerance varies with coral and symbiont community dynamics. In the model , temperature is forced against symbiont and coral host thermal tolerances that drive coral/symbiont dynamics and symbiont density that, in…	Assumes a trade-off between thermal tolerance and population growth. Assumes normal population genotype, and random environmental effects. Also assumes that mutation increases genetic variance. See paper for full list of assumptions	SRES A1B and B1	N/A	N/A	N/A	This study employs and ecological-evolutionary model to simulate coral/algal symbiont dynamics. The study tests the role of enhanced symbiont thermal tolerance via evolution on coral population size in two species under two emissions scenarios.	Possible to calibrate for other coral taxa. Insight into the potential role of evolution in coral survival. Considers evolutionary simulations.	Require relevant biological data for focal taxa (e.g., competition, growth, basal mortality). Progress to be made on certainty of parameter settings (e.g., mutation rates).
2293	Anthony, Kenneth R. N.; Maynard, Jeffrey A.; Diaz-Pulido, Guillermo; Mumby, Peter J.; Marshall, Paul A.; Cao, Long; Hoegh-Guldberg, Ove	Ocean acidification and warming will lower coral reef resilience	GLOBAL CHANGE BIOLOGY	2011	227	Population dynamic model	Thermal threshold technique	N/a	% coral cover, % algal cover, other other vital rates	Global	Global	This study uses 25 variables and parameters in the model, which include environmental factors, vital rates, and dynamics of corals and macroalgae.	This model represents dynamics of corals, macroalgae, and bare substrate within 2D reef patches under increasing CO2 scenarios and local scale processes (herbivory and nutrification). The model uses established relationships between changing environmental conditions under the CO2 scenarios with coral mortality/bleaching as input functions into the mechanistic model.	Coral growth rates assumed to be moderates by warming and carbonate chemistry, whereas rates for macroalgae are assumed to be unaffected. Probabilities of competition outcomes between corals and macrolage assumed to remain unchanged under future scenarios. Assumes calcification rates unffected by bleaching. See article for full list of parameter sets. No potential for future adaptive responses.	A1FI scenario	N/A	N/A	N/A	This uses a mechanistic, dynamic community model, which integrates growth and survival rates of corals (Acropora spp) and macroalgae (Lobophora spp). The model is forced by identified relationships between ocean acidification and warming levels under the A1F1 scenario and biological and ecological responses of coral/marcrogal responses. The model delivers estimates of changes in community dynamic…	Explicit representation of coral reef dynamics. Possible to calibrate for other taxa and regions. Projections incorporate climate factors and local pressures, with consideration of management potential.	Requires relevant ecological data, and currently developed only for focal species Acropora and Lobophora. No consideration of genetic adaptation.
1571	Ainsworth, Tracy D.; Heron, Scott F.; Ortiz, Juan Carlos; Mumby, Peter J.; Grech, Alana; Ogawa, Daisie; Eakin, C. Mark; Leggat, William	Climate change disables coral bleaching protection on the Great Barrier Reef	SCIENCE	2016	270	Eco-evolutionary model	Thermal threshold technique	MMM+2C	% coral cover	Regional	Great Barrier Reef, Australia	SST, MMM+2C threshold, MMM threshold, Acclimation effect (0.1 or 0.2C increase in threshold), heatwave trajectory. Historical maximum SST, summer average SST.	The model applied temperature offsets to an observed 27-year time series of SST on the Great Barrier Reef, based on a correlation between historical maximum SST and summer average SST. The study applies experimentally-resolved changes in acclimation capacity under different heatwave trajectories to resolve estimates of coral cover in a seperate model.	Assumes acclimation processes resolved experimentally apply throughout 2100. Assumes no genetic adaptation	RCP2.6 and RCP8.5, CMIP5	0.5 x 0.5 degree	No	N/A	Thi study models possible future rates of coral acclimatization to different thermal trajectories to deliver estimates of future heatwave trajectories and resulting impacts on coral cover.	Possible to calibrate for other taxa and regions. Insight into potential acclimatization of corals under changing marine heatwave trajectories.	Assumes no potential for genetic adaptation. Requires empriical data of acclimatization processes
351	Adam, Arne A. S.; Garcia, Rodrigo A.; Galaiduk, Ronen; Tomlinson, Sean; Radford, Ben; Thomas, Luke; Richards, Zoe T.	Diminishing potential for tropical reefs to function as coral diversity strongholds under climate change conditions	DIVERSITY AND DISTRIBUTIONS	2021	3	Species distribution model	Continuous variable model	N/a	Suitable habitat (km2) and species richness	Regional	Western Australia	Sea surface temperature (SST), temperature anomalies, water column optical properties and geomorphological variables	The species distribution model correlates presence records of 188 coral species with 7 environmental variables to estimate present-day and future habitat suitability (in km2) and species richness. The authors used the maximum entropy algorithm, which handles presence-only data (not absence, which is not used in this study).	No consideration of genetic adaptation. Assumes current day environmental niches apply to those through 2100.	RCP2.6 and 8.5 (CMIP5)	9km resolution	No	N/A	This study presents output of species distribution models that offer projections of future coral habitat suitability and species richness, based on occurrence data of 188 coral species inhabiting reefs of the western coast of Australia.	Possible to calibrate for other regions. Considers numerous environmental variables. Provides insight into future coral ranges and reductions in biodiversity.	Assumes no potential for adaptive processes. Resolution of envirionmental layers could be imporved to represent local-scale env ironmental dynamics of reefs.
67	Abe, Hiroya; Kumagai, Naoki H.; Yamano, Hiroya	Priority coral conservation areas under global warming in the Amami Islands, Southern Japan	Coral Reefs	2022	0	Other	Continuous variable model	N/a	Priority index and larval connectivity measures	Regional	Southern Japan	Modelled monthly sea-surface temperature, turbidity, current speed, and bleaching rank (1-4)	The models simulate SST and current velocity to project coral bleaching rates and spatial connectivity as a proxy for larval connectivity. For bleaching rates, simulated DHM values, turbidity, and current velocity explained bleaching patterns	Assumes no adaptation/acclimatization. Assumes surface current velocity is a reliable predictor of larval connectivity.	RCP2.6 and RCP8.5, CMIP5	0.01 degree × 0.01 degree	No	N/A	The study provides projections of future rates of bleaching under two contrasting emissions scenarios, and delivers estimates of spatial connectivity as a metric for larval connectivity. The study also estimates increases in the frequency of bleaching events.	The models examine variables other than temperature in explaining bleaching rates, including turbidity, surface current speed. Provides crucial insights for conservation interventions. Local-scale projections, high-resolution (1km)	Only one heating metric included in model, progress to be made on testing other heating characteristics with greater explanatory power. Does not consider acclimatization/adaptation
