# Supplementary material for: Systematic review of the uncertainty of coral reef futures under climate change
Source: Nat Commun. 2024 Mar 12;15:2224. doi: 10.1038/s41467-024-46255-2 (PMC10933488; doi:10.1038/s41467-024-46255-2)
Supplement: Supplementary file 6 — Supplementary Data 3 [file 41467_2024_46255_MOESM6_ESM.xlsx]

## Sheet: _x0009_PAPERS INCLUDED IN META ANALYS
Author(s)	Year	Ref	Scenario	Scenario description	Reported warming	Classified warming	Reported projection unit	Classified projection unit
Maynard et al.	2015	46	S1	In this scenario, host susceptibility is assessed under RCP 4.5 CMIP 5. ‘host susceptibility’ metric identifies when a decade starts in which thermal stress is projected to exceed four DHWs at least three times. This frequency was selected because the return period is so short (∼3 years) that corals will probably struggle to recover between bleaching events, thus remaining in a weakened and there…	RCP 4.5	Warming 2°C - 4°C	% reef cells in a susceptible state	% reefs at risk
Maynard et al.	2015	46	S2	In this scenario, host susceptibility is assessed under RCP 8.5 CMIP 5. ‘host susceptibility’ metric identifies when a decade starts in which thermal stress is projected to exceed four DHWs at least three times. This frequency was selected because the return period is so short (∼3 years) that corals will probably struggle to recover between bleaching events, thus remaining in a weakened and there…	RCP 8.5	Warming > 4°C	% reef cells in a susceptible state	% reefs at risk
Teneva et al.	2012	66	S1	This scenario assesses the probabilities of reefs experiencing mild bleaching events recurring every 5 years based on 1°C-above-climatology threshold, where mild is defined as DHM > 1, NOAA Bleaching Alert Level 1.	SRES A1B	Warming 2°C - 4°C	% reef cells with P=0.5 to have 5-year mild bleaching	% reefs at risk
Teneva et al.	2012	66	S2	This scenario assesses the probabilities of reefs experiencing severe bleaching events recurring every 5 years based on 1°C-above-climatology threshold, where severe is defined as DHM > 2, NOAA Bleaching Alert Level 2	SRES A1B	Warming 2°C - 4°C	% reef cells with P=0.5 to have 5-year severe bleaching	% reefs at risk
Teneva et al.	2012	66	S3	This scenario assesses the probabilities of reefs experiencing mild bleaching events recurring every 5 years based 2σ-above-climatology threshold, where mild is defined as DHM > 1, NOAA Bleaching Alert Level 1.	SRES A1B	Warming 2°C - 4°C	% reef cells with P=0.5 to have 5-year mild bleaching	% reefs at risk
Teneva et al.	2012	66	S4	This scenario assesses the probabilities of reefs experiencing severe bleaching events recurring every 5 years, based on 2σ-above-climatology threshold, where severe is defined as DHM > 2, NOAA Bleaching Alert Level 2	SRES A1B	Warming 2°C - 4°C	% reef cells with P=0.5 to have 5-year severe bleaching	% reefs at risk
Frieler et al.	2013	58	S1	This scenario assumes a constant threshold under RCP 8.5. Constant threshold is defined as: the thermal tolerance of corals will not change over the coming decades and is set to DHM = 2 °C×months and a five-year return period as leading to the demise of coral reefs.Long-term degradation is considered when the frequency of recurrent severe thermal stress events surpasses 0.2 yr−1, from which point…	RCP 8.5	Warming > 4°C	% of reef cells at risk of long-term degradation	% reefs at risk
Frieler et al.	2013	58	S1	This scenario assumes a constant threshold under RCP 8.5. Constant threshold is defined as: the thermal tolerance of corals will not change over the coming decades and is set to DHM = 2 °C×months and a five-year return period as leading to the demise of coral reefs.Long-term degradation is considered when the frequency of recurrent severe thermal stress events surpasses 0.2 yr−1, from which point…	RCP 8.5	Warming > 4°C	% of reef cells at risk of long-term degradation	% reefs at risk
Frieler et al.	2013	58	S2	This scenario takes the negative effect of the acidification into account, assuming an aragonite-dependent thermal tolerance threshold under RCP 8.5. Long-term degradation is considered when the frequency of recurrent severe thermal stress events surpasses 0.2 yr−1, from which point lasting damage are assumed to occur.	RCP 8.5	Warming > 4°C	% of reef cells at risk of long-term degradation	% reefs at risk
Frieler et al.	2013	58	S3	This scenario assumes a constant threshold under RCP 4.5. Constant threshold is defined as: the thermal tolerance of corals will not change over the coming decades and is set to DHM = 2 °C×months and a five-year return period as leading to the demise of coral reefs.Long-term degradation is considered when the frequency of recurrent severe thermal stress events surpasses 0.2 yr−1, from which point…	RCP 4.5	Warming 2°C - 4°C	% of reef cells at risk of long-term degradation	% reefs at risk
Frieler et al.	2013	58	S4	This scenario takes the negative effect of the acidification into account, assuming a constant threshold under RCP 4.5. Constant threshold is defined as: the thermal tolerance of corals will not change over the coming decades and is set to DHM = 2 °C×months and a five-year return period as leading to the demise of coral reefs.Long-term degradation is considered when the frequency of recurrent sev…	RCP 4.5	Warming 2°C - 4°C	% of reef cells at risk of long-term degradation	% reefs at risk
Frieler et al.	2013	58	S5	This scenario assumes a constant threshold under RCP 3PD. Constant threshold is defined as: the thermal tolerance of corals will not change over the coming decades and is set to DHM = 2 °C×months and a five-year return period as leading to the demise of coral reefs.Long-term degradation is considered when the frequency of recurrent severe thermal stress events surpasses 0.2 yr−1, from which point…	RCP 3PD	Warming 1.5°C - 2°C	% of reef cells at risk of long-term degradation	% reefs at risk
Frieler et al.	2013	58	S6	This scenario takes the negative effect of the acidification into account, assuming a constant threshold under RCP 3PD. Constant threshold is defined as: the thermal tolerance of corals will not change over the coming decades and is set to DHM = 2 °C×months and a five-year return period as leading to the demise of coral reefs.Long-term degradation is considered when the frequency of recurrent sev…	RCP 3PD	Warming 1.5°C - 2°C	% of reef cells at risk of long-term degradation	% reefs at risk
Schleussner et al.	2016	39	S1	In this scenario, a constant DHM threshold of 2 ◦C is assumed and projected under a 1.5°C warming scenario . Constant threshold is defined as: corals resisting a cumulative heat stress of 2 ◦C (accumulated over a four month period) above the long-term maximum monthly mean (MMM) sea surface temperature for a given location. Long-term degradation is considered to occur once the maximum tolerable pr…	1.5°C	Warming 1.5°C - 2°C
Schleussner et al.	2016	39	S2	In this scenario, a constant DHM threshold of 2 ◦C is assumed and projected under a 2°C warming scenario . Constant threshold is defined as: corals resisting a cumulative heat stress of 2 ◦C (accumulated over a four month period) above the long-term maximum monthly mean (MMM) sea surface temperature for a given location. Long-term degradation is considered to occur once the maximum tolerable prob…	2°C	Warming 1.5 - 2°C
Anthony et al.	2011	69	S1	This scenario assessed projected bleaching risk of Acropora intermedia in the GBR assuming a thermal anomaly threshold for Acropora bleaching if 0.9°C month	SRES A1F1 (AR4, 2007)	Warming > 4°C	% bleaching risk	% reefs at risk
van Woesik et al.	2018	31	S1	This scenario predicts % coral cover of Western Australian reefs under RCP8.5, with high frequency (6 years) and high intensity of thermal anomalies.	RCP 8.5	Warming > 4°C	% coral cover	% coral cover
van Woesik et al.	2018	31	S2	This scenario predicts % coral cover of Southern Japan reefs under RCP8.5, with high frequency (6 years) and high intensity of thermal anomalies.	RCP 8.5	Warming > 4°C	% coral cover	% coral cover
Cacciapaglia & van Woesik	2018	33	S1	In this species distribution model scenario, % habitat change was modelled considering genetically isolated populations of Porites lobata from the Eastern Pacific. The authors used the maximum entropy algorithm, which handles presence and absence data.	RCP 4.5	Warming > 4°C	% change in relative-habitat occupancy between current and future models	% habitat change
Cacciapaglia & van Woesik	2018	33	S2	In this species distribution model scenario, % habitat change was modelled considering genetically isolated populations of Porites lobata in Hawaii . The authors used the maximum entropy algorithm, which handles presence and absence data.	RCP 4.5	Warming 2°C - 4°C	% change in relative-habitat occupancy between current and future models	% habitat change
Cacciapaglia & van Woesik	2018	33	S3	In this species distribution model scenario, % habitat change was modelled considering genetically isolated populations of Porites lobata in the Central Pacific. The authors used the maximum entropy algorithm, which handles presence and absence data.	RCP 4.5	Warming 2°C - 4°C	% change in relative-habitat occupancy between current and future models	% habitat change
Cacciapaglia & van Woesik	2018	33	S4	In this species distribution model scenario, % habitat change was modelled considering genetically isolated populations of Porites lobata in the Western Pacific. The authors used the maximum entropy algorithm, which handles presence and absence data.	RCP 4.5	Warming 2°C - 4°C	% change in relative-habitat occupancy between current and future models	% habitat change
Cacciapaglia & van Woesik	2018	33	S5	In this species distribution model scenario, % habitat change was modelled considering genetically isolated populations of Porites lobata from the Indian ocean. The authors used the maximum entropy algorithm, which handles presence and absence data.	RCP 4.5	Warming 2°C - 4°C	% change in relative-habitat occupancy between current and future models	% habitat change
Cacciapaglia & van Woesik	2018	33	S6	In this species distribution model scenario, % habitat change was modelled considering genetically isolated populations of Porites lobata from the Eastern Pacific. The authors used the maximum entropy algorithm, which handles presence and absence data.	RCP 8.5	Warming > 4°C	% change in relative-habitat occupancy between current and future models	% habitat change
Cacciapaglia & van Woesik	2018	33	S7	In this species distribution model scenario, % habitat change was modelled considering genetically isolated populations of Porites lobata in Hawaii . The authors used the maximum entropy algorithm, which handles presence and absence data.	RCP 8.5	Warming > 4°C	% change in relative-habitat occupancy between current and future models	% habitat change
Cacciapaglia & van Woesik	2018	33	S8	In this species distribution model scenario, % habitat change was modelled considering genetically isolated populations of Porites lobata in Central Pacific. The authors used the maximum entropy algorithm, which handles presence and absence data.	RCP 8.5	Warming > 4°C	% change in relative-habitat occupancy between current and future models	% habitat change
Cacciapaglia & van Woesik	2018	33	S9	In this species distribution model scenario, % habitat change was modelled considering genetically isolated populations of Porites lobata in Western Pacific. The authors used the maximum entropy algorithm, which handles presence and absence data.	RCP 8.5	Warming > 4°C	% change in relative-habitat occupancy between current and future models	% habitat change
Cacciapaglia & van Woesik	2018	33	S10	In this species distribution model scenario, % habitat change was modelled considering genetically isolated populations of Porites lobata from the Indian ocean. The authors used the maximum entropy algorithm, which handles presence and absence data.	RCP 8.5	Warming > 4°C	% change in relative-habitat occupancy between current and future models	% habitat change
Cacciapaglia & van Woesik	2015	49	S1	In this scenario, a logistic regression model was used to correlate presence/absence data of Porites lobata to run the species distribution models under rising SST (RCP8.5), and stable PAR.	RCP 8.5	Warming > 4°C	% changes in relative-habitat occupancy by 2100	% habitat change
Cacciapaglia & van Woesik	2015	49	S2	In this scenario, a logistic regression model was used to correlate presence/absence data of Stylophora pistillata to run the species distribution models under rising SST (RCP8.5), and stable PAR.	RCP 8.5	Warming > 4°C	% changes in relative-habitat occupancy by 2101	% habitat change
Cacciapaglia & van Woesik	2015	49	S3	In this scenario, a logistic regression model was used to correlate presence/absence data of Montipora aequituberculata to run the species distribution models under rising SST (RCP8.5), and stable PAR.	RCP 8.5	Warming > 4°C	% changes in relative-habitat occupancy by 2102	% habitat change
Cacciapaglia & van Woesik	2015	49	S4	In this scenario, a logistic regression model was used to correlate presence/absence data of Goniastrea aspera to run the species distribution models under rising SST (RCP8.5), and stable PAR.	RCP 8.5	Warming > 4°C	% changes in relative-habitat occupancy by 2103	% habitat change
Cacciapaglia & van Woesik	2015	49	S5	In this scenario, a logistic regression model was used to correlate presence/absence data of Favia speciosa to run the species distribution models under rising SST (RCP8.5), and stable PAR.	RCP 8.5	Warming > 4°C	% changes in relative-habitat occupancy by 2104	% habitat change
Cacciapaglia & van Woesik	2015	49	S6	In this scenario, a logistic regression model was used to correlate presence/absence data of Favites halicora to run the species distribution models under rising SST (RCP8.5), and stable PAR.	RCP 8.5	Warming > 4°C	% changes in relative-habitat occupancy by 2105	% habitat change
Cacciapaglia & van Woesik	2015	49	S7	In this scenario, a logistic regression model was used to correlate presence/absence data of Acropora hyacinthus to run the species distribution models under rising SST (RCP8.5), and stable PAR.	RCP 8.5	Warming > 4°C	% changes in relative-habitat occupancy by 2106	% habitat change
Cacciapaglia & van Woesik	2015	49	S8	In this scenario, a logistic regression model was used to correlate presence/absence data of Cyphastrea chalcidicum to run the species distribution models under rising SST (RCP8.5), and stable PAR.	RCP 8.5	Warming > 4°C	% changes in relative-habitat occupancy by 2107	% habitat change
Cacciapaglia & van Woesik	2015	49	S9	In this scenario, a logistic regression model was used to correlate presence/absence data of Acropora digitifera to run the species distribution models under rising SST (RCP8.5), and stable PAR.	RCP 8.5	Warming > 4°C	% changes in relative-habitat occupancy by 2108	% habitat change
Cacciapaglia & van Woesik	2015	49	S10	In this scenario, a logistic regression model was used to correlate presence/absence data of Seriatopora hystrix to run the species distribution models under rising SST (RCP8.5), and stable PAR.	RCP 8.5	Warming > 4°C	% changes in relative-habitat occupancy by 2109	% habitat change
Cacciapaglia & van Woesik	2015	49	S11	In this scenario, a logistic regression model was used to correlate presence/absence data of Leptastrea pruinosa to run the species distribution models under rising SST (RCP8.5), and stable PAR.	RCP 8.5	Warming > 4°C	% changes in relative-habitat occupancy by 2110	% habitat change
Cacciapaglia & van Woesik	2015	49	S12	In this scenario, a logistic regression model was used to correlate presence/absence data of Porites horizontalata to run the species distribution models under rising SST (RCP8.5), and stable PAR.	RCP 8.5	Warming > 4°C	% changes in relative-habitat occupancy by 2111	% habitat change
