# Supplementary material for: Systematic review of the uncertainty of coral reef futures under climate change
Source: Nat Commun. 2024 Mar 12;15:2224. doi: 10.1038/s41467-024-46255-2 (PMC10933488; doi:10.1038/s41467-024-46255-2)
Supplement: Supplementary file 8 — Source Data [file 41467_2024_46255_MOESM8_ESM.xlsx]

## Sheet: Figure 1a
Figre 1a
	All articles					Excess heat' threshold models					Population dynamic models					Species distribution models					Eco-evolutionary models					Predictive meta-analyses
	Year	Frequency	Cumulative Frequency	Cumulative frequency %		Year	Frequency	Cumulative Frequency	Cumulative frequency %		Year	Frequency	Cumulative Frequency	Cumulative frequency %		Year	Frequency	Cumulative Frequency	Cumulative frequency %		Year	Frequency	Cumulative Frequency	Cumulative frequency %		Year	Frequency	Cumulative Frequency	Cumulative frequency %
	1999	1	1	1.26582		1999	1	1	1.26582		1999	0	0			1999	0	0			1999	0	0			1999	0	0
	2000	0	1	1.26582		2000	0	1	1.26582		2000	0	0			2000	0	0			2000	0	0			2000	0	0
	2001	0	1	1.26582		2001	0	1	1.26582		2001	0	0			2001	0	0			2001	0	0			2001	0	0
	2002	0	1	1.26582		2002	0	1	1.26582		2002	0	0			2002	0	0			2002	0	0			2002	0	0
	2003	1	2	2.53165		2003	1	2	2.53165		2003	0	0			2003	0	0			2003	0	0			2003	0	0
	2004	1	3	3.79747		2004	0	2	2.53165		2004	0	0			2004	0	0			2004	0	0			2004	1	1	1.26582
	2005	1	4	5.06329		2005	1	3	3.79747		2005	0	0			2005	0	0			2005	0	0			2005	0	1	1.26582
	2006	0	4	5.06329		2006	0	3	3.79747		2006	0	0			2006	0	0			2006	0	0			2006	0	1	1.26582
	2007	0	4	5.06329		2007	0	3	3.79747		2007	0	0			2007	0	0			2007	0	0			2007	0	1	1.26582
	2008	1	5	6.32911		2008	0	3	3.79747		2008	1	1	1.26582		2008	0	0			2008	0	0			2008	0	1	1.26582
	2009	3	8	10.1266		2009	2	5	6.32911		2009	0	1	1.26582		2009	0	0			2009	1	1	1.26582		2009	0	1	1.26582
	2010	1	9	11.3924		2010	1	6	7.59494		2010	0	1	1.26582		2010	0	0			2010	0	1	1.26582		2010	0	1	1.26582
	2011	4	13	16.4557		2011	1	7	8.86076		2011	3	4	5.06329		2011	0	0			2011	0	1	1.26582		2011	0	1	1.26582
	2012	5	18	22.7848		2012	4	11	13.9241		2012	0	4	5.06329		2012	1	1	1.26582		2012	0	1	1.26582		2012	0	1	1.26582
	2013	8	26	32.9114		2013	2	13	16.4557		2013	2	6	7.59494		2013	3	4	5.06329		2013	1	2	2.53165		2013	0	1	1.26582
	2014	5	31	39.2405		2014	2	15	18.9873		2014	1	7	8.86076		2014	0	4	5.06329		2014	2	4	5.06329		2014	0	1	1.26582
	2015	9	40	50.6329		2015	3	18	22.7848		2015	3	10	12.6582		2015	3	7	8.86076		2015	0	4	5.06329		2015	0	1	1.26582
	2016	5	45	56.962		2016	2	20	25.3165		2016	1	11	13.9241		2016	1	8	10.1266		2016	1	5	6.32911		2016	0	1	1.26582
	2017	1	46	58.2278		2017	1	21	26.5823		2017	0	11	13.9241		2017	0	8	10.1266		2017	0	5	6.32911		2017	0	1	1.26582
	2018	4	50	63.2911		2018	0	21	26.5823		2018	2	13	16.4557		2018	1	9	11.3924		2018	0	5	6.32911		2018	1	2	2.53165
	2019	4	54	68.3544		2019	0	21	26.5823		2019	1	14	17.7215		2019	2	11	13.9241		2019	0	5	6.32911		2019	0	2	2.53165
	2020	4	58	73.4177		2020	0	21	26.5823		2020	1	15	18.9873		2020	2	13	16.4557		2020	1	6	7.59494		2020	0	2	2.53165
	2021	9	67	84.8101		2021	1	22	27.8481		2021	1	16	20.2532		2021	4	17	21.519		2021	1	7	8.86076		2021	1	3	3.79747
	2022	11	78	98.7342		2022	4	26	32.9114		2022	1	17	21.519		2022	1	18	22.7848		2022	3	10	12.6582		2022	1	4	5.06329
	2023	1	79	100		2023	0	26	32.9114		2023	0	17	21.519		2023	0	18	22.7848		2023	0	10	12.6582		2023	0	4	5.06329

## Sheet: Figure 1b
Figure 1b
	All articles						Excess heat' threshold models						Population dynamic models					Species distribution models					Eco-evolutionary models					Projective meta-analyses					Other
	Year	Frequency	Cumulative Frequency	Cumulative frequency %			Year	Frequency	Cumulative Frequency	Cumulative frequency %			Year	Frequency	Cumulative Frequency	Cumulative frequency %		Year	Frequency	Cumulative Frequency	Cumulative frequency %		Year	Frequency	Cumulative Frequency	Cumulative frequency %		Year	Frequency	Cumulative Frequency	Cumulative frequency %		Year	Frequency	Cumulative Frequency	Cumulative frequency %
	1999	4	4	0.0582835			1999	4	4	0.0582835			1999	0	0			1999	0	0			1999	0	0			1999	0	0			1999	0	0
	2000	14	18	0.262276			2000	14	18	0.262276			2000	0	0			2000	0	0			2000	0	0			2000	0	0			2000	0	0
	2001	57	75	1.09282			2001	57	75	1.09282			2001	0	0			2001	0	0			2001	0	0			2001	0	0			2001	0	0
	2002	55	130	1.89422			2002	55	130	1.89422			2002	0	0			2002	0	0			2002	0	0			2002	0	0			2002	0	0
	2003	49	179	2.60819			2003	49	179	2.60819			2003	0	0			2003	0	0			2003	0	0			2003	0	0			2003	0	0
	2004	73	252	3.67186			2004	73	252	3.67186			2004	0	0			2004	0	0			2004	0	0			2004	0	0			2004	0	0
	2005	89	341	4.96867			2005	82	334	4.86668			2005	0	0			2005	0	0			2005	0	0			2005	7	7	0.101996		2005	0	0
	2006	82	423	6.16349			2006	79	413	6.01778			2006	0	0			2006	0	0			2006	0	0			2006	3	10	0.145709		2006	0	0
	2007	106	529	7.708			2007	102	515	7.50401			2007	0	0			2007	0	0			2007	0	0			2007	4	14	0.203992		2007	0	0
	2008	181	710	10.3453			2008	175	690	10.0539			2008	1	1	0.0145709		2008	0	0			2008	0	0			2008	5	19	0.276847		2008	0	0
	2009	166	876	12.7641			2009	159	849	12.3707			2009	0	1	0.0145709		2009	0	0			2009	2	2	0.0291418		2009	5	24	0.349701		2009	0	0
	2010	149	1025	14.9352			2010	140	989	14.4106			2010	0	1	0.0145709		2010	0	0			2010	8	10	0.145709		2010	1	25	0.364272		2010	0	0
	2011	221	1246	18.1553			2011	193	1182	17.2228			2011	12	13	0.189422		2011	0	0			2011	10	20	0.291418		2011	6	31	0.451698		2011	0	0
	2012	253	1499	21.8418			2012	215	1397	20.3555			2012	26	39	0.568265		2012	0	0			2012	7	27	0.393414		2012	5	36	0.524552		2012	0	0
	2013	295	1794	26.1402			2013	236	1633	23.7943			2013	35	74	1.07825		2013	4	4	0.0582835		2013	13	40	0.582835		2013	7	43	0.626548		2013	0	0
	2014	311	2105	30.6717			2014	225	1858	27.0727			2014	60	134	1.9525		2014	3	7	0.101996		2014	22	62	0.903395		2014	1	44	0.641119		2014	0	0
	2015	409	2514	36.6312			2015	250	2108	30.7154			2015	96	230	3.3513		2015	26	33	0.480839		2015	34	96	1.39881		2015	3	47	0.684832		2015	0	0
	2016	415	2929	42.6781			2016	275	2383	34.7224			2016	73	303	4.41498		2016	32	65	0.947108		2016	29	125	1.82136		2016	6	53	0.772257		2016	0	0
	2017	512	3441	50.1384			2017	313	2696	39.2831			2017	97	400	5.82835		2017	37	102	1.48623		2017	58	183	2.66647		2017	7	60	0.874253		2017	0	0
	2018	557	3998	58.2544			2018	391	3087	44.9803			2018	60	460	6.70261		2018	39	141	2.0545		2018	66	249	3.62815		2018	1	61	0.888824		2018	0	0
	2019	638	4636	67.5506			2019	404	3491	50.867			2019	93	553	8.0577		2019	48	189	2.7539		2019	81	330	4.80839		2019	12	73	1.06367		2019	0	0
	2020	621	5257	76.5992			2020	372	3863	56.2873			2020	101	654	9.52936		2020	78	267	3.89043		2020	53	383	5.58065		2020	15	88	1.28224		2020	2	2	0.0291418
	2021	672	5929	86.3908			2021	358	4221	61.5037			2021	119	773	11.2633		2021	76	343	4.99781		2021	87	470	6.84832		2021	28	116	1.69022		2021	4	6	0.0874253
	2022	648	6577	95.8327			2022	332	4553	66.3413			2022	103	876	12.7641		2022	65	408	5.94492		2022	88	558	8.13056		2022	56	172	2.50619		2022	4	10	0.145709
	2023	286	6863	100			2023	131	4684	68.25			2023	33	909	13.2449		2023	43	451	6.57147		2023	47	605	8.81539		2023	29	201	2.92875		2023	3	13	0.189422

## Sheet: Figure 2
Figure 2
	‘Excess heat’ threshold models	Population dynamic models	Species distribution models	Eco-evolutionary models	Projective meta-analyses
Thermal threshold technique	100	38.8889	16.6667	50	25
Continuous variable technique	0	61.1111	83.3333	50	75

## Sheet: Figure 3
Figure 3
Warming 1.5°C - 2°C
Study ID	Estimate	ci.lb	ci.ub
Frieler et al., 2013	-5.4441	-6.4261	-4.4621
Schleussner et al., 2016	-2.838	-3.5586	-2.1173
Warming 2°C - 4°C
Study ID	Estimate	ci.lb	ci.ub
Frieler et al., 2013	-24.9778	-29.0221	-20.9334
Maynard et al., 2015	-3.5949	-4.3526	-2.8372
Teneva et al., 2012	-2.5166	-3.3118	-1.7213
Cacciapaglia et al., 2018	2.3798	1.4611	3.2986
Warming > 4°C
Study ID	Estimate	ci.lb	ci.ub
Anthony et al., 2011	-10.7569	-11.1016	-10.4122
Frieler et al., 2013	-23.9618	-27.8409	-20.0826
Maynard et al., 2015	-3.0491	-3.7586	-2.3396
van Woesik et al., 2018	-0.8769	-0.8106	-0.9432
Cacciapaglia et al., 2015	-1.5602	-1.9138	-1.2066
Cacciapaglia et al., 2018	3.5256	2.7365	4.3146

## Sheet: Figure 4
Figure 4
Baseline 0.89°C - 0.96°C
Study ID	Extracted baseline	Extracted variance
Frieler et al., 2013	-10.5	-4.0825
Frieler et al., 2013	-12.72	-5.075
Schleussner et al., 2016	-9.2	-2.97
Maynard et al., 2015	-59.21	-15.98
Teneva et al., 2012	0	0
Anthony et al., 2011	-4.84	11.348
van Woesik et al., 2018	0	0
Cacciapaglia et al., 2018	0	0
Cacciapaglia et al., 2015	0	0
Warming 1.5°C - 2°C
Study ID	Extracted projection	Extracted variance
Frieler et al., 2013	-95.55	-23.875
Frieler et al., 2013	-98.17	-17.99
Schleussner et al., 2016	-69.7	-42.1
Schleussner et al., 2016	-100	-15.22
Warming 2°C - 4°C
Study ID	Extracted projection	Extracted variance
Frieler et al., 2013	-100	0
Frieler et al., 2013	-100	0
Maynard et al., 2015	-97.44	-2.82
Teneva et al., 2012	-36.8	-18.31
Teneva et al., 2012	-18.31	-10.85
Teneva et al., 2012	-54.61	-14.2
Teneva et al., 2012	-24.25	-9.5734
Cacciapaglia et al., 2018	44.9	5.7
Cacciapaglia et al., 2018	-61.1	3.15
Cacciapaglia et al., 2018	-100	0
Cacciapaglia et al., 2018	-69.4	1.05
Cacciapaglia et al., 2018	59.4	10.05
Warming > 4°C
Study ID	Extracted projection	Extracted variance
Anthony et al., 2011	-97.73	4.5
Frieler et al., 2013	-100	0
Frieler et al., 2013	-100	0
Maynard et al., 2015	-98.83	1.995
van Woesik et al., 2018	-100	25.4
van Woesik et al., 2018	-19.2	25.8
Cacciapaglia et al., 2018	36.8	3.1
Cacciapaglia et al., 2018	-86.9	1.05
Cacciapaglia et al., 2018	-99.9	0.05
Cacciapaglia et al., 2018	-68.4	1.15
Cacciapaglia et al., 2018	24	12.8
Cacciapaglia et al., 2015	14	0.35
Cacciapaglia et al., 2015	0.6	0.4
Cacciapaglia et al., 2015	0.2	0.3
Cacciapaglia et al., 2015	-24	1.55
Cacciapaglia et al., 2015	-25.9	3
Cacciapaglia et al., 2015	-27.6	1.4
Cacciapaglia et al., 2015	-28.1	1.15
Cacciapaglia et al., 2015	-28.3	1.5
Cacciapaglia et al., 2015	-30.6	1.4
Cacciapaglia et al., 2015	-31.7	1.2
Cacciapaglia et al., 2015	-33.1	1.3
Cacciapaglia et al., 2015	-50	0.8

## Sheet: Figure 5.1
Figure 5. Panel 1
Region	Projection Methodology	Count
Global	Population dynamic models	1
Global	Eco-evolutionary models	3
Global	Predictive meta-analyses	4
Global	Species distribution models	8
Global	Excess heat' threshold models	16
				P

## Sheet: Figure 5.2
Figure 5. Panel 2
Region	Projection Methodology	Count
Arabian Sea	Species distribution models	3
Atlantic	Species distribution models	1
Atlantic	Species distribution models	1
Atlantic	Species distribution models	1
Caribbean	Population dynamic models	7
Caribbean	Eco-evolutionary models	5
Caribbean	Species distribution models	1
Caribbean	Excess heat' threshold models	3
Coral Triangle	Population dynamic models	1
Coral Triangle	Eco-evolutionary models	3
Coral Triangle	Species distribution models	3
Coral Triangle	Excess heat' threshold models	3
Eastern Australia	Population dynamic models	3
Eastern Australia	Eco-evolutionary models	4
Eastern Australia	Species distribution models	3
Eastern Australia	Excess heat' threshold models	5
Japan	Population dynamic models	1
Japan	Species distribution models	5
North Indian ocean	Species distribution models	3
North Indian ocean	Excess heat' threshold models	1
North Indian ocean	Species distribution models	3
North Indian ocean	Excess heat' threshold models	1
Pacific Ocean islands	Population dynamic models	4
Pacific Ocean islands	Eco-evolutionary models	1
Pacific Ocean islands	Species distribution models	4
Pacific Ocean islands	Excess heat' threshold models	2
Eastern Pacific	Species distribution models	1
West Indian Ocean	Population dynamic models	1
West Indian Ocean	Species distribution models	3
West Indian Ocean	Excess heat' threshold models	1
Western Australia	Population dynamic models	1
Western Australia	Eco-evolutionary models	1
Western Australia	Species distribution models	4
